# Supplementary material for: Optimal control nodes in disease-perturbed networks as targets for combination therapy
Source: Nat Commun. 2019 May 16;10:2180. doi: 10.1038/s41467-019-10215-y (PMC6522545; doi:10.1038/s41467-019-10215-y)
Supplement: Supplementary file 4 — Supplementary Data 1 [file 41467_2019_10215_MOESM4_ESM.xlsx]

## Sheet: Supplementary Table 1
Supplementary Data File 1. A gene regulatory network comprising 5,959 genes and 108,281 regulatory links. Interactions were collected from three manually curated pathway databases: Reactome (1,597 pathways), KEGG (195 pathways), and NCI-Nature Pathway Interaction Database (745 pathways) .
Regulator	Target gene
AADAT	DLD
AADAT	DLST
AADAT	LDHB
AADAT	OGDH
AANAT	ASMT
AASS	ALDH7A1
ABAT	ALDH5A1
ABCA10	CH25H
ABCA12	CH25H
ABCA1	PLTP
ABCA2	CH25H
ABCA3	CH25H
ABCA4	DHRS3
ABCA4	DHRS4L2
ABCA4	DHRS4
ABCA4	DHRS9
ABCA4	HSD17B1
ABCA4	RDH12
ABCA4	RDH8
ABCA6	CH25H
ABCA9	CH25H
ABCB10	ABCG2
ABCB10	FLVCR1
ABCB10	HMOX1
ABCB10	HMOX2
ABCB7	ABCG2
ABCB7	FLVCR1
ABCB7	HMOX1
ABCB7	HMOX2
ABCB8	ABCG2
ABCB8	FLVCR1
ABCB8	HMOX1
ABCB8	HMOX2
ABCC1	GGT1
ABCC1	GGT5
ABCC1	GGT6
ABCC1	GGT7
ABCC8	ATP1A1
ABCC8	ATP1A2
ABCC8	ATP1A3
ABCC8	ATP1A4
ABCC8	ATP1B1
ABCC8	ATP1B2
ABCC8	ATP1B3
ABCC8	FXYD1
ABCC8	FXYD2
ABCC8	FXYD3
ABCC8	FXYD4
ABCC8	FXYD6
ABCC8	FXYD7
ABCC8	HTR3A
ABCC8	HTR3B
ABCC8	HTR3C
ABCC8	HTR3D
ABCC8	SLC12A1
ABCC8	SLC12A2
ABCC9	ATP1A1
ABCC9	ATP1A2
ABCC9	ATP1A3
ABCC9	ATP1A4
ABCC9	ATP1B1
ABCC9	ATP1B2
ABCC9	ATP1B3
ABCC9	FXYD1
ABCC9	FXYD2
ABCC9	FXYD3
ABCC9	FXYD4
ABCC9	FXYD6
ABCC9	FXYD7
ABCC9	HTR3A
ABCC9	HTR3B
ABCC9	HTR3C
ABCC9	HTR3D
ABCC9	SLC12A1
ABCC9	SLC12A2
ABCD1	ACOX1
ABCD1	DPM1
ABCD1	DPM2
ABCD1	DPM3
ABCD1	JMJD7-PLA2G4B
ABCD1	LPCAT1
ABCD1	LPCAT2
ABCD1	PI4K2B
ABCD1	PI4KA
ABCD1	PIGA
ABCD1	PIGC
ABCD1	PIGH
ABCD1	PIGP
ABCD1	PIGQ
ABCD1	PIGY
ABCD1	PLA2G10
ABCD1	PLA2G12A
ABCD1	PLA2G12B
ABCD1	PLA2G16
ABCD1	PLA2G1B
ABCD1	PLA2G2A
ABCD1	PLA2G2C
ABCD1	PLA2G2D
ABCD1	PLA2G2E
ABCD1	PLA2G2F
ABCD1	PLA2G3
ABCD1	PLA2G4A
ABCD1	PLA2G4B
ABCD1	PLA2G4C
ABCD1	PLA2G4D
ABCD1	PLA2G4E
ABCD1	PLA2G4F
ABCD1	PLA2G5
ABCD1	PLA2G6
ABCD1	PLB1
ABCD1	PLBD1
ABCD4	ABCC1
ABCD4	MMACHC
ACAA1	ACOT8
ACACA	ELOVL1
ACACA	ELOVL2
ACACA	ELOVL3
ACACA	ELOVL4
ACACA	ELOVL5
ACACA	ELOVL6
ACACA	FASN
ACACA	MCAT
ACACB	ELOVL1
ACACB	ELOVL2
ACACB	ELOVL3
ACACB	ELOVL4
ACACB	ELOVL5
ACACB	ELOVL6
ACACB	FASN
ACACB	MCAT
ACADL	ACADM
ACADL	ECHS1
ACADL	ECI1
ACADL	EHHADH
ACADL	HADHA
ACADL	HADHB
ACADM	DECR1
ACADM	ECHS1
ACADM	EHHADH
ACADM	HADHA
ACADM	HADHB
ACADS	ECHS1
ACADS	EHHADH
ACADS	HADHA
ACADVL	HADHA
ACADVL	HADHB
ACER1	SPHK1
ACER1	SPHK2
ACHE	SLC44A1
ACHE	SLC44A2
ACHE	SLC44A3
ACHE	SLC44A4
ACHE	SLC44A5
ACHE	SLC5A7
ACLY	AADAT
ACLY	CCBL1
ACLY	CCBL2
ACLY	GOT1
ACLY	GOT2
ACLY	PCK1
ACO2	SLC25A1
ACOT1	ABCB11
ACOT2	ABCB11
ACOT4	ABCB11
ACOT7	ABCB11
ACOX1	HADHA
ACOX1	HADHB
ACOX1	HSD17B4
ACOX2	HSD17B4
ACOX3	HADHA
ACOX3	HADHB
ACOX3	HSD17B4
ACSBG1	CPT1A
ACSBG1	CPT1B
ACSBG1	CRABP1
ACSBG1	CRABP2
ACSBG1	ELOVL1
ACSBG1	ELOVL2
ACSBG1	ELOVL3
ACSBG1	ELOVL5
ACSBG1	ELOVL6
ACSBG1	PPARD
ACSBG1	RXRA
ACSBG1	SPTLC1
ACSBG1	SPTLC2
ACSBG1	SPTLC3
ACSBG1	ZDHHC21
ACSBG2	CPT1A
ACSBG2	CPT1B
ACSBG2	CRABP1
ACSBG2	CRABP2
ACSBG2	ELOVL1
ACSBG2	ELOVL2
ACSBG2	ELOVL3
ACSBG2	ELOVL5
ACSBG2	ELOVL6
ACSBG2	PPARD
ACSBG2	RXRA
ACSBG2	SPTLC1
ACSBG2	SPTLC2
ACSBG2	SPTLC3
ACSBG2	ZDHHC21
ACSL1	CPT1A
ACSL1	CPT1B
ACSL1	CRABP1
ACSL1	CRABP2
ACSL1	ELOVL1
ACSL1	ELOVL2
ACSL1	ELOVL3
ACSL1	ELOVL5
ACSL1	ELOVL6
ACSL1	FADS2
ACSL1	PPARD
ACSL1	RXRA
ACSL1	SPTLC1
ACSL1	SPTLC2
ACSL1	SPTLC3
ACSL1	ZDHHC21
ACSL3	CPT1A
ACSL3	CPT1B
ACSL3	CRABP1
ACSL3	CRABP2
ACSL3	ELOVL1
ACSL3	ELOVL2
ACSL3	ELOVL3
ACSL3	ELOVL5
ACSL3	ELOVL6
ACSL3	PPARD
ACSL3	RXRA
ACSL3	SPTLC1
ACSL3	SPTLC2
ACSL3	SPTLC3
ACSL3	ZDHHC21
ACSL4	CPT1A
ACSL4	CPT1B
ACSL4	CRABP1
ACSL4	CRABP2
ACSL4	ELOVL1
ACSL4	ELOVL2
ACSL4	ELOVL3
ACSL4	ELOVL5
ACSL4	ELOVL6
ACSL4	PPARD
ACSL4	RXRA
ACSL4	SPTLC1
ACSL4	SPTLC2
ACSL4	SPTLC3
ACSL4	ZDHHC21
ACSL5	CPT1A
ACSL5	CPT1B
ACSL5	CRABP1
ACSL5	CRABP2
ACSL5	ELOVL1
ACSL5	ELOVL2
ACSL5	ELOVL3
ACSL5	ELOVL5
ACSL5	ELOVL6
ACSL5	PPARD
ACSL5	RXRA
ACSL5	SPTLC1
ACSL5	SPTLC2
ACSL5	SPTLC3
ACSL5	ZDHHC21
ACSL6	CPT1A
ACSL6	CPT1B
ACSL6	CRABP1
ACSL6	CRABP2
ACSL6	ELOVL1
ACSL6	ELOVL2
ACSL6	ELOVL3
ACSL6	ELOVL5
ACSL6	ELOVL6
ACSL6	PPARD
ACSL6	RXRA
ACSL6	SPTLC1
ACSL6	SPTLC2
ACSL6	SPTLC3
ACSL6	ZDHHC21
ACSM1	GLYATL1
ACSM1	GLYATL2
ACSM1	GLYAT
ACSM2A	GLYATL1
ACSM2A	GLYATL2
ACSM2A	GLYAT
ACSM2B	GLYATL1
ACSM2B	GLYATL2
ACSM2B	GLYAT
ACSM3	GLYATL1
ACSM3	GLYATL2
ACSM3	GLYAT
ACSM4	GLYATL1
ACSM4	GLYATL2
ACSM4	GLYAT
ACSM5	GLYATL1
ACSM5	GLYATL2
ACSM5	GLYAT
ACSS1	SLC33A1
ACSS2	SLC33A1
ACTN2	ATP2A1
ACTN2	ATP2A2
ACTN2	ATP2A3
ACTN2	ATP2C1
ACTN2	ATP2C2
ACTN2	CACNA1C
ACTN2	CACNA1D
ACTN2	CACNA2D2
ACTN2	CACNB2
ACTN2	CACNB3
ACTN2	GNAI1
ACTN2	GNAI2
ACTN2	PLN
ACTN2	SLC24A1
ACTN2	SLC24A2
ACTN2	SLC24A3
ACTN2	SLC24A4
ACTN2	SLC24A5
ACTN2	SLC24A6
ACTN2	SLC8A1
ACTN2	SLC8A2
ACTN2	SLC8A3
ACTN2	STX1A
ACTN2	VAMP2
ADAL	ADSSL1
ADAL	ADSS
ADAL	GUK1
ADAL	IMPDH1
ADAL	IMPDH2
ADAL	NT5C2
ADC	AGMAT
ADCY10	PDE10A
ADCY10	PDE11A
ADCY10	PDE1A
ADCY10	PDE1B
ADCY10	PDE1C
ADCY10	PDE2A
ADCY10	PDE3A
ADCY10	PDE3B
ADCY10	PDE4A
ADCY10	PDE4B
ADCY10	PDE4C
ADCY10	PDE4D
ADCY10	PDE5A
ADCY10	PDE6A
ADCY10	PDE6B
ADCY10	PDE6C
ADCY10	PDE6D
ADCY10	PDE6G
ADCY10	PDE6H
ADCY10	PDE7A
ADCY10	PDE7B
ADCY10	PDE8A
ADCY10	PDE8B
ADCY10	PDE9A
ADCY1	PDE10A
ADCY1	PDE11A
ADCY1	PDE1A
ADCY1	PDE1B
ADCY1	PDE1C
ADCY1	PDE2A
ADCY1	PDE3A
ADCY1	PDE3B
ADCY1	PDE4A
ADCY1	PDE4B
ADCY1	PDE4C
ADCY1	PDE4D
ADCY1	PDE5A
ADCY1	PDE6A
ADCY1	PDE6B
ADCY1	PDE6C
ADCY1	PDE6D
ADCY1	PDE6G
ADCY1	PDE6H
ADCY1	PDE7A
ADCY1	PDE7B
ADCY1	PDE8A
ADCY1	PDE8B
ADCY1	PDE9A
ADCY2	PDE10A
ADCY2	PDE11A
ADCY2	PDE1A
ADCY2	PDE1B
ADCY2	PDE1C
ADCY2	PDE2A
ADCY2	PDE3A
ADCY2	PDE3B
ADCY2	PDE4A
ADCY2	PDE4B
ADCY2	PDE4C
ADCY2	PDE4D
ADCY2	PDE5A
ADCY2	PDE6A
ADCY2	PDE6B
ADCY2	PDE6C
ADCY2	PDE6D
ADCY2	PDE6G
ADCY2	PDE6H
ADCY2	PDE7A
ADCY2	PDE7B
ADCY2	PDE8A
ADCY2	PDE8B
ADCY2	PDE9A
ADCY3	PDE10A
ADCY3	PDE11A
ADCY3	PDE1A
ADCY3	PDE1B
ADCY3	PDE1C
ADCY3	PDE2A
ADCY3	PDE3A
ADCY3	PDE3B
ADCY3	PDE4A
ADCY3	PDE4B
ADCY3	PDE4C
ADCY3	PDE4D
ADCY3	PDE5A
ADCY3	PDE6A
ADCY3	PDE6B
ADCY3	PDE6C
ADCY3	PDE6D
ADCY3	PDE6G
ADCY3	PDE6H
ADCY3	PDE7A
ADCY3	PDE7B
ADCY3	PDE8A
ADCY3	PDE8B
ADCY3	PDE9A
ADCY4	PDE10A
ADCY4	PDE11A
ADCY4	PDE1A
ADCY4	PDE1B
ADCY4	PDE1C
ADCY4	PDE2A
ADCY4	PDE3A
ADCY4	PDE3B
ADCY4	PDE4A
ADCY4	PDE4B
ADCY4	PDE4C
ADCY4	PDE4D
ADCY4	PDE5A
ADCY4	PDE6A
ADCY4	PDE6B
ADCY4	PDE6C
ADCY4	PDE6D
ADCY4	PDE6G
ADCY4	PDE6H
ADCY4	PDE7A
ADCY4	PDE7B
ADCY4	PDE8A
ADCY4	PDE8B
ADCY4	PDE9A
ADCY5	PDE10A
ADCY5	PDE11A
ADCY5	PDE1A
ADCY5	PDE1B
ADCY5	PDE1C
ADCY5	PDE2A
ADCY5	PDE3A
ADCY5	PDE3B
ADCY5	PDE4A
ADCY5	PDE4B
ADCY5	PDE4C
ADCY5	PDE4D
ADCY5	PDE5A
ADCY5	PDE6A
ADCY5	PDE6B
ADCY5	PDE6C
ADCY5	PDE6D
ADCY5	PDE6G
ADCY5	PDE6H
ADCY5	PDE7A
ADCY5	PDE7B
ADCY5	PDE8A
ADCY5	PDE8B
ADCY5	PDE9A
ADCY6	PDE10A
ADCY6	PDE11A
ADCY6	PDE1A
ADCY6	PDE1B
ADCY6	PDE1C
ADCY6	PDE2A
ADCY6	PDE3A
ADCY6	PDE3B
ADCY6	PDE4A
ADCY6	PDE4B
ADCY6	PDE4C
ADCY6	PDE4D
ADCY6	PDE5A
ADCY6	PDE6A
ADCY6	PDE6B
ADCY6	PDE6C
ADCY6	PDE6D
ADCY6	PDE6G
ADCY6	PDE6H
ADCY6	PDE7A
ADCY6	PDE7B
ADCY6	PDE8A
ADCY6	PDE8B
ADCY6	PDE9A
ADCY7	PDE10A
ADCY7	PDE11A
ADCY7	PDE1A
ADCY7	PDE1B
ADCY7	PDE1C
ADCY7	PDE2A
ADCY7	PDE3A
ADCY7	PDE3B
ADCY7	PDE4A
ADCY7	PDE4B
ADCY7	PDE4C
ADCY7	PDE4D
ADCY7	PDE5A
ADCY7	PDE6A
ADCY7	PDE6B
ADCY7	PDE6C
ADCY7	PDE6D
ADCY7	PDE6G
ADCY7	PDE6H
ADCY7	PDE7A
ADCY7	PDE7B
ADCY7	PDE8A
ADCY7	PDE8B
ADCY7	PDE9A
ADCY8	PDE10A
ADCY8	PDE11A
ADCY8	PDE1A
ADCY8	PDE1B
ADCY8	PDE1C
ADCY8	PDE2A
ADCY8	PDE3A
ADCY8	PDE3B
ADCY8	PDE4A
ADCY8	PDE4B
ADCY8	PDE4C
ADCY8	PDE4D
ADCY8	PDE5A
ADCY8	PDE6A
ADCY8	PDE6B
ADCY8	PDE6C
ADCY8	PDE6D
ADCY8	PDE6G
ADCY8	PDE6H
ADCY8	PDE7A
ADCY8	PDE7B
ADCY8	PDE8A
ADCY8	PDE8B
ADCY8	PDE9A
ADCY9	PDE10A
ADCY9	PDE11A
ADCY9	PDE1A
ADCY9	PDE1B
ADCY9	PDE1C
ADCY9	PDE2A
ADCY9	PDE3A
ADCY9	PDE3B
ADCY9	PDE4A
ADCY9	PDE4B
ADCY9	PDE4C
ADCY9	PDE4D
ADCY9	PDE5A
ADCY9	PDE6A
ADCY9	PDE6B
ADCY9	PDE6C
ADCY9	PDE6D
ADCY9	PDE6G
ADCY9	PDE6H
ADCY9	PDE7A
ADCY9	PDE7B
ADCY9	PDE8A
ADCY9	PDE8B
ADCY9	PDE9A
ADH1A	ALDH1A1
ADH1A	ALDH1A2
ADH1B	ALDH1A1
ADH1B	ALDH1A2
ADH1C	ALDH1A1
ADH1C	ALDH1A2
ADH4	ALDH1A1
ADH4	ALDH1A2
ADH5	ALDH1A1
ADH5	ALDH1A2
ADH6	ALDH1A1
ADH6	ALDH1A2
ADH7	ALDH1A1
ADH7	ALDH1A2
ADHFE1	ALDH5A1
ADHFE1	D2HGDH
ADI1	GOT1
ADI1	GOT2
ADI1	MTHFD1
ADK	AK1
ADK	CMPK1
ADK	CMPK2
ADPGK	G6PD
ADPGK	SLC37A4
ADSL	ATIC
ADSS	ADSL
ADSSL1	ADSL
AFMID	AADAT
AFMID	CCBL1
AFMID	CCBL2
AFMID	KMO
AFMID	MTHFD1
AGL	ADPGK
AGL	G6PC2
AGL	G6PC
AGL	GCK
AGL	HK1
AGL	HK2
AGL	HK3
AGL	HKDC1
AGMAT	SRM
AGPAT1	CDS1
AGPAT1	CDS2
AGPAT1	JMJD7-PLA2G4B
AGPAT1	LPCAT1
AGPAT1	LPCAT2
AGPAT1	LPIN1
AGPAT1	LPIN2
AGPAT1	LPIN3
AGPAT1	PLA2G10
AGPAT1	PLA2G12A
AGPAT1	PLA2G12B
AGPAT1	PLA2G1B
AGPAT1	PLA2G2A
AGPAT1	PLA2G2C
AGPAT1	PLA2G2D
AGPAT1	PLA2G2E
AGPAT1	PLA2G2F
AGPAT1	PLA2G3
AGPAT1	PLA2G4A
AGPAT1	PLA2G4B
AGPAT1	PLA2G4D
AGPAT1	PLA2G4E
AGPAT1	PLA2G5
AGPAT1	PLA2G6
AGPAT1	PLB1
AGPAT2	CDS1
AGPAT2	CDS2
AGPAT2	JMJD7-PLA2G4B
AGPAT2	LPCAT1
AGPAT2	LPCAT2
AGPAT2	LPIN1
AGPAT2	LPIN2
AGPAT2	LPIN3
AGPAT2	PLA2G10
AGPAT2	PLA2G12A
AGPAT2	PLA2G12B
AGPAT2	PLA2G1B
AGPAT2	PLA2G2A
AGPAT2	PLA2G2C
AGPAT2	PLA2G2D
AGPAT2	PLA2G2E
AGPAT2	PLA2G2F
AGPAT2	PLA2G3
AGPAT2	PLA2G4A
AGPAT2	PLA2G4B
AGPAT2	PLA2G4D
AGPAT2	PLA2G4E
AGPAT2	PLA2G5
AGPAT2	PLA2G6
AGPAT2	PLB1
AGPAT3	CDS1
AGPAT3	CDS2
AGPAT3	DPM1
AGPAT3	DPM2
AGPAT3	DPM3
AGPAT3	JMJD7-PLA2G4B
AGPAT3	LPCAT1
AGPAT3	LPCAT2
AGPAT3	LPIN1
AGPAT3	LPIN2
AGPAT3	LPIN3
AGPAT3	PI4K2B
AGPAT3	PI4KA
AGPAT3	PIGA
AGPAT3	PIGC
AGPAT3	PIGH
AGPAT3	PIGP
AGPAT3	PIGQ
AGPAT3	PIGY
AGPAT3	PLA2G10
AGPAT3	PLA2G12A
AGPAT3	PLA2G12B
AGPAT3	PLA2G16
AGPAT3	PLA2G1B
AGPAT3	PLA2G2A
AGPAT3	PLA2G2C
AGPAT3	PLA2G2D
AGPAT3	PLA2G2E
AGPAT3	PLA2G2F
AGPAT3	PLA2G3
AGPAT3	PLA2G4A
AGPAT3	PLA2G4B
AGPAT3	PLA2G4C
AGPAT3	PLA2G4D
AGPAT3	PLA2G4E
AGPAT3	PLA2G4F
AGPAT3	PLA2G5
AGPAT3	PLA2G6
AGPAT3	PLB1
AGPAT3	PLBD1
AGPAT4	CDS1
AGPAT4	CDS2
AGPAT4	DPM1
AGPAT4	DPM2
AGPAT4	DPM3
AGPAT4	JMJD7-PLA2G4B
AGPAT4	LPCAT1
AGPAT4	LPCAT2
AGPAT4	LPIN1
AGPAT4	LPIN2
AGPAT4	LPIN3
AGPAT4	PI4K2B
AGPAT4	PI4KA
AGPAT4	PIGA
AGPAT4	PIGC
AGPAT4	PIGH
AGPAT4	PIGP
AGPAT4	PIGQ
AGPAT4	PIGY
AGPAT4	PLA2G10
AGPAT4	PLA2G12A
AGPAT4	PLA2G12B
AGPAT4	PLA2G16
AGPAT4	PLA2G1B
AGPAT4	PLA2G2A
AGPAT4	PLA2G2C
AGPAT4	PLA2G2D
AGPAT4	PLA2G2E
AGPAT4	PLA2G2F
AGPAT4	PLA2G3
AGPAT4	PLA2G4A
AGPAT4	PLA2G4B
AGPAT4	PLA2G4C
AGPAT4	PLA2G4D
AGPAT4	PLA2G4E
AGPAT4	PLA2G4F
AGPAT4	PLA2G5
AGPAT4	PLA2G6
AGPAT4	PLB1
AGPAT4	PLBD1
AGPAT5	CDS1
AGPAT5	CDS2
AGPAT5	JMJD7-PLA2G4B
AGPAT5	LPCAT1
AGPAT5	LPCAT2
AGPAT5	LPIN1
AGPAT5	LPIN2
AGPAT5	LPIN3
AGPAT5	PLA2G10
AGPAT5	PLA2G12A
AGPAT5	PLA2G12B
AGPAT5	PLA2G1B
AGPAT5	PLA2G2A
AGPAT5	PLA2G2C
AGPAT5	PLA2G2D
AGPAT5	PLA2G2E
AGPAT5	PLA2G2F
AGPAT5	PLA2G3
AGPAT5	PLA2G4A
AGPAT5	PLA2G4B
AGPAT5	PLA2G4D
AGPAT5	PLA2G4E
AGPAT5	PLA2G5
AGPAT5	PLA2G6
AGPAT5	PLB1
AGPAT6	AGPAT1
AGPAT6	AGPAT2
AGPAT6	AGPAT3
AGPAT6	AGPAT4
AGPAT6	AGPAT5
AGPAT6	AGPAT9
AGPAT6	CDS1
AGPAT6	CDS2
AGPAT6	GPAM
AGPAT6	GPAT2
AGPAT6	JMJD7-PLA2G4B
AGPAT6	LCLAT1
AGPAT6	LPCAT1
AGPAT6	LPCAT2
AGPAT6	LPCAT4
AGPAT6	LPIN1
AGPAT6	LPIN2
AGPAT6	LPIN3
AGPAT6	MBOAT1
AGPAT6	MBOAT2
AGPAT6	PLA2G10
AGPAT6	PLA2G12A
AGPAT6	PLA2G12B
AGPAT6	PLA2G1B
AGPAT6	PLA2G2A
AGPAT6	PLA2G2C
AGPAT6	PLA2G2D
AGPAT6	PLA2G2E
AGPAT6	PLA2G2F
AGPAT6	PLA2G3
AGPAT6	PLA2G4A
AGPAT6	PLA2G4B
AGPAT6	PLA2G4D
AGPAT6	PLA2G4E
AGPAT6	PLA2G5
AGPAT6	PLA2G6
AGPAT6	PLB1
AGPAT9	CDS1
AGPAT9	CDS2
AGPAT9	JMJD7-PLA2G4B
AGPAT9	LPCAT1
AGPAT9	LPCAT2
AGPAT9	LPIN1
AGPAT9	LPIN2
AGPAT9	LPIN3
AGPAT9	PLA2G10
AGPAT9	PLA2G12A
AGPAT9	PLA2G12B
AGPAT9	PLA2G1B
AGPAT9	PLA2G2A
AGPAT9	PLA2G2C
AGPAT9	PLA2G2D
AGPAT9	PLA2G2E
AGPAT9	PLA2G2F
AGPAT9	PLA2G3
AGPAT9	PLA2G4A
AGPAT9	PLA2G4B
AGPAT9	PLA2G4D
AGPAT9	PLA2G4E
AGPAT9	PLA2G5
AGPAT9	PLA2G6
AGPAT9	PLB1
AGXT2	ALDH6A1
AGXT2	DLAT
AGXT2	DLD
AGXT2	GPT2
AGXT2	GPT
AGXT2	HIBADH
AGXT2	PDHA1
AGXT2	PDHA2
AGXT2	PDHB
AGXT2	PDHX
AHCY	BHMT
AHCY	CBS
AHCY	CTH
AHCY	MTRR
AHCY	MTR
AK1	ADCY10
AK1	ADCY1
AK1	ADCY2
AK1	ADCY3
AK1	ADCY4
AK1	ADCY5
AK1	ADCY6
AK1	ADCY7
AK1	ADCY8
AK1	ADCY9
AK1	ATP5A1
AK1	ATP5B
AK1	ATP5C1
AK1	ATP5D
AK1	ATP5E
AK1	ATP5F1
AK1	ATP5G1
AK1	ATP5G2
AK1	ATP5G3
AK1	ATP5H
AK1	ATP5I
AK1	ATP5J2
AK1	ATP5J
AK1	ATP5L
AK1	ATP5O
AK1	ATP6AP1
AK1	ATP6V0A1
AK1	ATP6V0A2
AK1	ATP6V0A4
AK1	ATP6V0B
AK1	ATP6V0C
AK1	ATP6V0D1
AK1	ATP6V0D2
AK1	ATP6V0E1
AK1	ATP6V0E2
AK1	ATP6V1A
AK1	ATP6V1B1
AK1	ATP6V1B2
AK1	ATP6V1C1
AK1	ATP6V1C2
AK1	ATP6V1D
AK1	ATP6V1E1
AK1	ATP6V1E2
AK1	ATP6V1F
AK1	ATP6V1G1
AK1	ATP6V1G2
AK1	ATP6V1G3
AK1	ATP6V1H
AK1	CALM1
AK1	CALM2
AK1	CALM3
AK1	GNAI1
AK1	GNAI2
AK1	GNAI3
AK1	GNAL
AK1	GNAS
AK1	GNAZ
AK1	GPR161
AK1	IFT122
AK1	IFT140
AK1	MT-ATP6
AK1	MT-ATP8
AK1	NADK
AK1	TCIRG1
AK1	TTC21B
AK1	TULP3
AK1	WDR19
AK1	WDR35
AK2	ADCY10
AK2	ADCY1
AK2	ADCY2
AK2	ADCY3
AK2	ADCY4
AK2	ADCY5
AK2	ADCY6
AK2	ADCY7
AK2	ADCY8
AK2	ADCY9
AK2	ATP5A1
AK2	ATP5B
AK2	ATP5C1
AK2	ATP5D
AK2	ATP5E
AK2	ATP5F1
AK2	ATP5G1
AK2	ATP5G2
AK2	ATP5G3
AK2	ATP5H
AK2	ATP5I
AK2	ATP5J2
AK2	ATP5J
AK2	ATP5L
AK2	ATP5O
AK2	ATP6AP1
AK2	ATP6V0A1
AK2	ATP6V0A2
AK2	ATP6V0A4
AK2	ATP6V0B
AK2	ATP6V0C
AK2	ATP6V0D1
AK2	ATP6V0D2
AK2	ATP6V0E1
AK2	ATP6V0E2
AK2	ATP6V1A
AK2	ATP6V1B1
AK2	ATP6V1B2
AK2	ATP6V1C1
AK2	ATP6V1C2
AK2	ATP6V1D
AK2	ATP6V1E1
AK2	ATP6V1E2
AK2	ATP6V1F
AK2	ATP6V1G1
AK2	ATP6V1G2
AK2	ATP6V1G3
AK2	ATP6V1H
AK2	CALM1
AK2	CALM2
AK2	CALM3
AK2	GNAI1
AK2	GNAI2
AK2	GNAI3
AK2	GNAL
AK2	GNAS
AK2	GNAZ
AK2	GPR161
AK2	IFT122
AK2	IFT140
AK2	MT-ATP6
AK2	MT-ATP8
AK2	TCIRG1
AK2	TTC21B
AK2	TULP3
AK2	WDR19
AK2	WDR35
AKAP9	ATP2A1
AKAP9	ATP2A2
AKAP9	ATP2A3
AKAP9	ATP2C1
AKAP9	ATP2C2
AKAP9	CACNA1C
AKAP9	CACNA1D
AKAP9	CACNA2D2
AKAP9	CACNB2
AKAP9	CACNB3
AKAP9	GNAI1
AKAP9	GNAI2
AKAP9	PLN
AKAP9	SLC24A1
AKAP9	SLC24A2
AKAP9	SLC24A3
AKAP9	SLC24A4
AKAP9	SLC24A5
AKAP9	SLC24A6
AKAP9	SLC8A1
AKAP9	SLC8A2
AKAP9	SLC8A3
AKAP9	STX1A
AKAP9	VAMP2
AKR1A1	ALDH1A1
AKR1A1	ALDH1A2
AKR1D1	AKR1C1
AKR1D1	AKR1C2
AKR1D1	AKR1C3
AKR1D1	AKR1C4
AKR1D1	DHDH
AKT1	ASS1
AKT1	SOD1
ALAD	HMBS
ALDH18A1	OAT
ALDH1A1	ACSS1
ALDH1A1	ACSS2
ALDH1A2	ACSS1
ALDH1A2	ACSS2
ALDH2	ACSS1
ALDH4A1	NAGS
ALDH5A1	SDHA
ALDH5A1	SDHB
ALDH5A1	SDHC
ALDH5A1	SDHD
ALDH7A1	AADAT
ALDH9A1	BBOX1
ALDOA	FBP1
ALDOA	FBP2
ALDOA	PFKL
ALDOA	PFKM
ALDOA	PFKP
ALDOB	ALDOA
ALDOB	ALDOC
ALDOB	FBP1
ALDOB	FBP2
ALDOB	GNPAT
ALDOB	GPD1L
ALDOB	GPD1
ALDOB	PFKL
ALDOB	PFKM
ALDOB	PFKP
ALDOC	FBP1
ALDOC	FBP2
ALDOC	PFKL
ALDOC	PFKM
ALDOC	PFKP
ALG10B	DAD1
ALG10B	DDOST
ALG10B	MAGT1
ALG10B	RPN1
ALG10B	RPN2
ALG10B	STT3A
ALG10B	TUSC3
ALG10	DAD1
ALG10	DDOST
ALG10	MAGT1
ALG10	RPN1
ALG10	RPN2
ALG10	STT3A
ALG10	TUSC3
ALG11	RFT1
ALG12	ALG9
ALG12	MPDU1
ALG13	ALG1
ALG14	ALG1
ALG1	ALG2
ALG2	ALG11
ALG3	ALG9
ALG3	MPDU1
ALG6	ALG8
ALG8	ALG10B
ALG8	ALG10
ALG9	ALG12
ALG9	ALG6
ALG9	MPDU1
ALOX12B	GPX1
ALOX12B	GPX2
ALOX12B	GPX4
ALOX12	GPX1
ALOX12	GPX2
ALOX12	GPX4
ALOX15	ALOX5AP
ALOX15	ALOX5
ALOX15B	ALOX5AP
ALOX15B	ALOX5
ALOX15B	GPX1
ALOX15B	GPX2
ALOX15B	GPX4
ALOX15B	LTC4S
ALOX15	GPX1
ALOX15	GPX2
ALOX15	GPX4
ALOX15	LTC4S
ALOX5	ABCC1
ALOX5	ALOX12
ALOX5	ALOX15
ALOX5AP	ABCC1
ALOX5AP	ALOX12
ALOX5AP	ALOX15
ALOX5AP	GPX1
ALOX5AP	GPX2
ALOX5AP	GPX4
ALOX5AP	LTA4H
ALOX5	GPX1
ALOX5	GPX2
ALOX5	GPX4
ALOX5	LTA4H
AMACR	ACOX1
AMACR	ACOX2
AMACR	ACOX3
AMACR	HSD17B4
AMD1	SMS
AMD1	SRM
AMDHD1	FTCD
AMPD1	ADSSL1
AMPD1	ADSS
AMPD1	IMPDH1
AMPD1	IMPDH2
AMPD1	NT5C2
AMPD2	ADSSL1
AMPD2	ADSS
AMPD2	IMPDH1
AMPD2	IMPDH2
AMPD2	NT5C2
AMPD3	ADSSL1
AMPD3	ADSS
AMPD3	IMPDH1
AMPD3	IMPDH2
AMPD3	NT5C2
AMY1A	MGAM
AMY1A	SI
AMY1B	MGAM
AMY1B	SI
AMY1C	MGAM
AMY1C	SI
AMY2A	MGAM
AMY2A	SI
AMY2B	MGAM
AMY2B	SI
ANO10	SLC12A1
ANO10	SLC12A2
ANO10	SLC12A3
ANO10	SLC26A3
ANO10	SLC26A4
ANO10	SLC26A6
ANO10	SLC4A1
ANO10	SLC4A2
ANO10	SLC4A3
ANO10	SLC5A7
ANO10	SLC6A11
ANO10	SLC6A12
ANO10	SLC6A13
ANO10	SLC6A14
ANO10	SLC6A1
ANO10	SLC6A5
ANO10	SLC6A6
ANO10	SLC6A7
ANO10	SLC6A9
ANO1	SLC12A1
ANO1	SLC12A2
ANO1	SLC12A3
ANO1	SLC26A3
ANO1	SLC26A4
ANO1	SLC26A6
ANO1	SLC4A1
ANO1	SLC4A2
ANO1	SLC4A3
ANO1	SLC5A7
ANO1	SLC6A11
ANO1	SLC6A12
ANO1	SLC6A13
ANO1	SLC6A14
ANO1	SLC6A1
ANO1	SLC6A5
ANO1	SLC6A6
ANO1	SLC6A7
ANO1	SLC6A9
ANO2	SLC12A1
ANO2	SLC12A2
ANO2	SLC12A3
ANO2	SLC26A3
ANO2	SLC26A4
ANO2	SLC26A6
ANO2	SLC4A1
ANO2	SLC4A2
ANO2	SLC4A3
ANO2	SLC5A7
ANO2	SLC6A11
ANO2	SLC6A12
ANO2	SLC6A13
ANO2	SLC6A14
ANO2	SLC6A1
ANO2	SLC6A5
ANO2	SLC6A6
ANO2	SLC6A7
ANO2	SLC6A9
ANO3	SLC12A1
ANO3	SLC12A2
ANO3	SLC12A3
ANO3	SLC26A3
ANO3	SLC26A4
ANO3	SLC26A6
ANO3	SLC4A1
ANO3	SLC4A2
ANO3	SLC4A3
ANO3	SLC5A7
ANO3	SLC6A11
ANO3	SLC6A12
ANO3	SLC6A13
ANO3	SLC6A14
ANO3	SLC6A1
ANO3	SLC6A5
ANO3	SLC6A6
ANO3	SLC6A7
ANO3	SLC6A9
ANO4	SLC12A1
ANO4	SLC12A2
ANO4	SLC12A3
ANO4	SLC26A3
ANO4	SLC26A4
ANO4	SLC26A6
ANO4	SLC4A1
ANO4	SLC4A2
ANO4	SLC4A3
ANO4	SLC5A7
ANO4	SLC6A11
ANO4	SLC6A12
ANO4	SLC6A13
ANO4	SLC6A14
ANO4	SLC6A1
ANO4	SLC6A5
ANO4	SLC6A6
ANO4	SLC6A7
ANO4	SLC6A9
ANO5	SLC12A1
ANO5	SLC12A2
ANO5	SLC12A3
ANO5	SLC26A3
ANO5	SLC26A4
ANO5	SLC26A6
ANO5	SLC4A1
ANO5	SLC4A2
ANO5	SLC4A3
ANO5	SLC5A7
ANO5	SLC6A11
ANO5	SLC6A12
ANO5	SLC6A13
ANO5	SLC6A14
ANO5	SLC6A1
ANO5	SLC6A5
ANO5	SLC6A6
ANO5	SLC6A7
ANO5	SLC6A9
ANO6	SLC12A1
ANO6	SLC12A2
ANO6	SLC12A3
ANO6	SLC26A3
ANO6	SLC26A4
ANO6	SLC26A6
ANO6	SLC4A1
ANO6	SLC4A2
ANO6	SLC4A3
ANO6	SLC5A7
ANO6	SLC6A11
ANO6	SLC6A12
ANO6	SLC6A13
ANO6	SLC6A14
ANO6	SLC6A1
ANO6	SLC6A5
ANO6	SLC6A6
ANO6	SLC6A7
ANO6	SLC6A9
ANO7	SLC12A1
ANO7	SLC12A2
ANO7	SLC12A3
ANO7	SLC26A3
ANO7	SLC26A4
ANO7	SLC26A6
ANO7	SLC4A1
ANO7	SLC4A2
ANO7	SLC4A3
ANO7	SLC5A7
ANO7	SLC6A11
ANO7	SLC6A12
ANO7	SLC6A13
ANO7	SLC6A14
ANO7	SLC6A1
ANO7	SLC6A5
ANO7	SLC6A6
ANO7	SLC6A7
ANO7	SLC6A9
ANO8	SLC12A1
ANO8	SLC12A2
ANO8	SLC12A3
ANO8	SLC26A3
ANO8	SLC26A4
ANO8	SLC26A6
ANO8	SLC4A1
ANO8	SLC4A2
ANO8	SLC4A3
ANO8	SLC5A7
ANO8	SLC6A11
ANO8	SLC6A12
ANO8	SLC6A13
ANO8	SLC6A14
ANO8	SLC6A1
ANO8	SLC6A5
ANO8	SLC6A6
ANO8	SLC6A7
ANO8	SLC6A9
APIP	ENOPH1
APOA1	CEL
APOA1	PLTP
APRT	PPA1
AQP10	GK2
AQP10	GK3P
AQP10	GK
AQP10	PLD1
AQP10	PLD2
AQP10	PLD3
AQP10	PLD4
AQP10	PLD6
AQP1	PAICS
AQP3	GK2
AQP3	GK3P
AQP3	GK
AQP3	PLD1
AQP3	PLD2
AQP3	PLD3
AQP3	PLD4
AQP3	PLD6
AQP7	GK2
AQP7	GK3P
AQP7	GK
AQP7	PLD1
AQP7	PLD2
AQP7	PLD3
AQP7	PLD4
AQP7	PLD6
AQP9	GK2
AQP9	GK3P
AQP9	GK
AQP9	PLD1
AQP9	PLD2
AQP9	PLD3
AQP9	PLD4
AQP9	PLD6
ARF1	PIK3C2A
ARF1	PIK3C2B
ARF1	PIK3C2G
ARF3	PIK3C2A
ARF3	PIK3C2B
ARF3	PIK3C2G
ARG1	ODC1
ARG1	SLC25A15
ARG1	SLC25A2
ARG2	ODC1
ARG2	OTC
ARG2	SLC25A15
ARG2	SLC25A2
ARHGEF9	SLC12A1
ARHGEF9	SLC12A2
ARHGEF9	SLC12A3
ARHGEF9	SLC26A3
ARHGEF9	SLC26A4
ARHGEF9	SLC26A6
ARHGEF9	SLC4A1
ARHGEF9	SLC4A2
ARHGEF9	SLC4A3
ARHGEF9	SLC5A7
ARHGEF9	SLC6A11
ARHGEF9	SLC6A12
ARHGEF9	SLC6A13
ARHGEF9	SLC6A14
ARHGEF9	SLC6A1
ARHGEF9	SLC6A5
ARHGEF9	SLC6A6
ARHGEF9	SLC6A7
ARHGEF9	SLC6A9
ARSA	GALC
ARSA	UGT8
ARSB	IDS
ASIC1	CHRNA3
ASIC1	CHRNA4
ASIC1	CHRNB2
ASIC1	CHRNB4
ASIC1	CHRND
ASIC1	CHRNE
ASIC1	CHRNG
ASIC1	CNGA1
ASIC1	CNGB1
ASIC1	GRIA1
ASIC1	GRIA2
ASIC1	GRIA3
ASIC1	GRIA4
ASIC1	GRIK1
ASIC1	GRIK2
ASIC1	HTR3A
ASIC1	HTR3B
ASIC1	HTR3C
ASIC1	HTR3D
ASIC1	KIAA1919
ASIC1	NCOA1
ASIC1	NCOA2
ASIC1	NR1H4
ASIC1	PDZD11
ASIC1	RXRA
ASIC1	SLC10A1
ASIC1	SLC10A2
ASIC1	SLC10A6
ASIC1	SLC12A1
ASIC1	SLC12A2
ASIC1	SLC12A3
ASIC1	SLC13A2
ASIC1	SLC13A5
ASIC1	SLC1A1
ASIC1	SLC1A2
ASIC1	SLC1A3
ASIC1	SLC1A6
ASIC1	SLC1A7
ASIC1	SLC22A15
ASIC1	SLC22A16
ASIC1	SLC22A4
ASIC1	SLC22A5
ASIC1	SLC24A1
ASIC1	SLC24A2
ASIC1	SLC24A3
ASIC1	SLC24A4
ASIC1	SLC24A5
ASIC1	SLC28A1
ASIC1	SLC28A2
ASIC1	SLC28A3
ASIC1	SLC38A1
ASIC1	SLC38A2
ASIC1	SLC38A3
ASIC1	SLC38A5
ASIC1	SLC3A2
ASIC1	SLC4A10
ASIC1	SLC4A8
ASIC1	SLC5A11
ASIC1	SLC5A1
ASIC1	SLC5A2
ASIC1	SLC5A3
ASIC1	SLC5A4
ASIC1	SLC5A5
ASIC1	SLC5A6
ASIC1	SLC5A7
ASIC1	SLC5A8
ASIC1	SLC5A9
ASIC1	SLC6A11
ASIC1	SLC6A12
ASIC1	SLC6A13
ASIC1	SLC6A14
ASIC1	SLC6A15
ASIC1	SLC6A19
ASIC1	SLC6A1
ASIC1	SLC6A2
ASIC1	SLC6A3
ASIC1	SLC6A5
ASIC1	SLC6A6
ASIC1	SLC6A7
ASIC1	SLC6A8
ASIC1	SLC6A9
ASIC1	SLC7A6
ASIC1	SLC7A7
ASIC1	SLC8A1
ASIC1	SLC8A2
ASIC1	SLC8A3
ASIC1	SLC9C1
ASIC2	CHRNA3
ASIC2	CHRNA4
ASIC2	CHRNB2
ASIC2	CHRNB4
ASIC2	CHRND
ASIC2	CHRNE
ASIC2	CHRNG
ASIC2	CNGA1
ASIC2	CNGB1
ASIC2	GRIA1
ASIC2	GRIA2
ASIC2	GRIA3
ASIC2	GRIA4
ASIC2	GRIK1
ASIC2	GRIK2
ASIC2	HTR3A
ASIC2	HTR3B
ASIC2	HTR3C
ASIC2	HTR3D
ASIC2	KIAA1919
ASIC2	NCOA1
ASIC2	NCOA2
ASIC2	NR1H4
ASIC2	PDZD11
ASIC2	RXRA
ASIC2	SLC10A1
ASIC2	SLC10A2
ASIC2	SLC10A6
ASIC2	SLC12A1
ASIC2	SLC12A2
ASIC2	SLC12A3
ASIC2	SLC13A2
ASIC2	SLC13A5
ASIC2	SLC1A1
ASIC2	SLC1A2
ASIC2	SLC1A3
ASIC2	SLC1A6
ASIC2	SLC1A7
ASIC2	SLC22A15
ASIC2	SLC22A16
ASIC2	SLC22A4
ASIC2	SLC22A5
ASIC2	SLC24A1
ASIC2	SLC24A2
ASIC2	SLC24A3
ASIC2	SLC24A4
ASIC2	SLC24A5
ASIC2	SLC28A1
ASIC2	SLC28A2
ASIC2	SLC28A3
ASIC2	SLC38A1
ASIC2	SLC38A2
ASIC2	SLC38A3
ASIC2	SLC38A5
ASIC2	SLC3A2
ASIC2	SLC4A10
ASIC2	SLC4A8
ASIC2	SLC5A11
ASIC2	SLC5A1
ASIC2	SLC5A2
ASIC2	SLC5A3
ASIC2	SLC5A4
ASIC2	SLC5A5
ASIC2	SLC5A6
ASIC2	SLC5A7
ASIC2	SLC5A8
ASIC2	SLC5A9
ASIC2	SLC6A11
ASIC2	SLC6A12
ASIC2	SLC6A13
ASIC2	SLC6A14
ASIC2	SLC6A15
ASIC2	SLC6A19
ASIC2	SLC6A1
ASIC2	SLC6A2
ASIC2	SLC6A3
ASIC2	SLC6A5
ASIC2	SLC6A6
ASIC2	SLC6A7
ASIC2	SLC6A8
ASIC2	SLC6A9
ASIC2	SLC7A6
ASIC2	SLC7A7
ASIC2	SLC8A1
ASIC2	SLC8A2
ASIC2	SLC8A3
ASIC2	SLC9C1
ASIC3	CHRNA3
ASIC3	CHRNA4
ASIC3	CHRNB2
ASIC3	CHRNB4
ASIC3	CHRND
ASIC3	CHRNE
ASIC3	CHRNG
ASIC3	CNGA1
ASIC3	CNGB1
ASIC3	GRIA1
ASIC3	GRIA2
ASIC3	GRIA3
ASIC3	GRIA4
ASIC3	GRIK1
ASIC3	GRIK2
ASIC3	HTR3A
ASIC3	HTR3B
ASIC3	HTR3C
ASIC3	HTR3D
ASIC3	KIAA1919
ASIC3	NCOA1
ASIC3	NCOA2
ASIC3	NR1H4
ASIC3	PDZD11
ASIC3	RXRA
ASIC3	SLC10A1
ASIC3	SLC10A2
ASIC3	SLC10A6
ASIC3	SLC12A1
ASIC3	SLC12A2
ASIC3	SLC12A3
ASIC3	SLC13A2
ASIC3	SLC13A5
ASIC3	SLC1A1
ASIC3	SLC1A2
ASIC3	SLC1A3
ASIC3	SLC1A6
ASIC3	SLC1A7
ASIC3	SLC22A15
ASIC3	SLC22A16
ASIC3	SLC22A4
ASIC3	SLC22A5
ASIC3	SLC24A1
ASIC3	SLC24A2
ASIC3	SLC24A3
ASIC3	SLC24A4
ASIC3	SLC24A5
ASIC3	SLC28A1
ASIC3	SLC28A2
ASIC3	SLC28A3
ASIC3	SLC38A1
ASIC3	SLC38A2
ASIC3	SLC38A3
ASIC3	SLC38A5
ASIC3	SLC3A2
ASIC3	SLC4A10
ASIC3	SLC4A8
ASIC3	SLC5A11
ASIC3	SLC5A1
ASIC3	SLC5A2
ASIC3	SLC5A3
ASIC3	SLC5A4
ASIC3	SLC5A5
ASIC3	SLC5A6
ASIC3	SLC5A7
ASIC3	SLC5A8
ASIC3	SLC5A9
ASIC3	SLC6A11
ASIC3	SLC6A12
ASIC3	SLC6A13
ASIC3	SLC6A14
ASIC3	SLC6A15
ASIC3	SLC6A19
ASIC3	SLC6A1
ASIC3	SLC6A2
ASIC3	SLC6A3
ASIC3	SLC6A5
ASIC3	SLC6A6
ASIC3	SLC6A7
ASIC3	SLC6A8
ASIC3	SLC6A9
ASIC3	SLC7A6
ASIC3	SLC7A7
ASIC3	SLC8A1
ASIC3	SLC8A2
ASIC3	SLC8A3
ASIC3	SLC9C1
ASIC4	CHRNA3
ASIC4	CHRNA4
ASIC4	CHRNB2
ASIC4	CHRNB4
ASIC4	CHRND
ASIC4	CHRNE
ASIC4	CHRNG
ASIC4	CNGA1
ASIC4	CNGB1
ASIC4	GRIA1
ASIC4	GRIA2
ASIC4	GRIA3
ASIC4	GRIA4
ASIC4	GRIK1
ASIC4	GRIK2
ASIC4	HTR3A
ASIC4	HTR3B
ASIC4	HTR3C
ASIC4	HTR3D
ASIC4	KIAA1919
ASIC4	NCOA1
ASIC4	NCOA2
ASIC4	NR1H4
ASIC4	PDZD11
ASIC4	RXRA
ASIC4	SLC10A1
ASIC4	SLC10A2
ASIC4	SLC10A6
ASIC4	SLC12A1
ASIC4	SLC12A2
ASIC4	SLC12A3
ASIC4	SLC13A2
ASIC4	SLC13A5
ASIC4	SLC1A1
ASIC4	SLC1A2
ASIC4	SLC1A3
ASIC4	SLC1A6
ASIC4	SLC1A7
ASIC4	SLC22A15
ASIC4	SLC22A16
ASIC4	SLC22A4
ASIC4	SLC22A5
ASIC4	SLC24A1
ASIC4	SLC24A2
ASIC4	SLC24A3
ASIC4	SLC24A4
ASIC4	SLC24A5
ASIC4	SLC28A1
ASIC4	SLC28A2
ASIC4	SLC28A3
ASIC4	SLC38A1
ASIC4	SLC38A2
ASIC4	SLC38A3
ASIC4	SLC38A5
ASIC4	SLC3A2
ASIC4	SLC4A10
ASIC4	SLC4A8
ASIC4	SLC5A11
ASIC4	SLC5A1
ASIC4	SLC5A2
ASIC4	SLC5A3
ASIC4	SLC5A4
ASIC4	SLC5A5
ASIC4	SLC5A6
ASIC4	SLC5A7
ASIC4	SLC5A8
ASIC4	SLC5A9
ASIC4	SLC6A11
ASIC4	SLC6A12
ASIC4	SLC6A13
ASIC4	SLC6A14
ASIC4	SLC6A15
ASIC4	SLC6A19
ASIC4	SLC6A1
ASIC4	SLC6A2
ASIC4	SLC6A3
ASIC4	SLC6A5
ASIC4	SLC6A6
ASIC4	SLC6A7
ASIC4	SLC6A8
ASIC4	SLC6A9
ASIC4	SLC7A6
ASIC4	SLC7A7
ASIC4	SLC8A1
ASIC4	SLC8A2
ASIC4	SLC8A3
ASIC4	SLC9C1
ASIC5	CHRNA3
ASIC5	CHRNA4
ASIC5	CHRNB2
ASIC5	CHRNB4
ASIC5	CHRND
ASIC5	CHRNE
ASIC5	CHRNG
ASIC5	CNGA1
ASIC5	CNGB1
ASIC5	GRIA1
ASIC5	GRIA2
ASIC5	GRIA3
ASIC5	GRIA4
ASIC5	GRIK1
ASIC5	GRIK2
ASIC5	HTR3A
ASIC5	HTR3B
ASIC5	HTR3C
ASIC5	HTR3D
ASIC5	KIAA1919
ASIC5	NCOA1
ASIC5	NCOA2
ASIC5	NR1H4
ASIC5	PDZD11
ASIC5	RXRA
ASIC5	SLC10A1
ASIC5	SLC10A2
ASIC5	SLC10A6
ASIC5	SLC12A1
ASIC5	SLC12A2
ASIC5	SLC12A3
ASIC5	SLC13A2
ASIC5	SLC13A5
ASIC5	SLC1A1
ASIC5	SLC1A2
ASIC5	SLC1A3
ASIC5	SLC1A6
ASIC5	SLC1A7
ASIC5	SLC22A15
ASIC5	SLC22A16
ASIC5	SLC22A4
ASIC5	SLC22A5
ASIC5	SLC24A1
ASIC5	SLC24A2
ASIC5	SLC24A3
ASIC5	SLC24A4
ASIC5	SLC24A5
ASIC5	SLC28A1
ASIC5	SLC28A2
ASIC5	SLC28A3
ASIC5	SLC38A1
ASIC5	SLC38A2
ASIC5	SLC38A3
ASIC5	SLC38A5
ASIC5	SLC3A2
ASIC5	SLC4A10
ASIC5	SLC4A8
ASIC5	SLC5A11
ASIC5	SLC5A1
ASIC5	SLC5A2
ASIC5	SLC5A3
ASIC5	SLC5A4
ASIC5	SLC5A5
ASIC5	SLC5A6
ASIC5	SLC5A7
ASIC5	SLC5A8
ASIC5	SLC5A9
ASIC5	SLC6A11
ASIC5	SLC6A12
ASIC5	SLC6A13
ASIC5	SLC6A14
ASIC5	SLC6A15
ASIC5	SLC6A19
ASIC5	SLC6A1
ASIC5	SLC6A2
ASIC5	SLC6A3
ASIC5	SLC6A5
ASIC5	SLC6A6
ASIC5	SLC6A7
ASIC5	SLC6A8
ASIC5	SLC6A9
ASIC5	SLC7A6
ASIC5	SLC7A7
ASIC5	SLC8A1
ASIC5	SLC8A2
ASIC5	SLC8A3
ASIC5	SLC9C1
ASL	ADC
ASL	AIMP1
ASL	AIMP2
ASL	AKT1
ASL	ARG1
ASL	ARG2
ASL	CALM1
ASL	CALM2
ASL	CALM3
ASL	DARS2
ASL	DARS
ASL	EEF1E1
ASL	EPRS
ASL	HSP90AA1
ASL	IARS
ASL	KARS
ASL	LARS
ASL	MARS2
ASL	MARS
ASL	NOS1
ASL	NOS2
ASL	NOS3
ASL	QARS
ASL	RARS
ASL	SLC3A2
ASL	SLC7A6
ASL	SLC7A7
ASS1	ASL
ATIC	ADSSL1
ATIC	ADSS
ATIC	FPGS
ATIC	FTCD
ATIC	IMPDH1
ATIC	IMPDH2
ATIC	NT5C2
ATIC	TYMS
ATP12A	SLC12A4
ATP12A	SLC12A5
ATP12A	SLC12A6
ATP12A	SLC12A7
ATP12A	SLC1A1
ATP12A	SLC1A2
ATP12A	SLC1A3
ATP12A	SLC1A6
ATP12A	SLC1A7
ATP12A	SLC24A1
ATP12A	SLC24A2
ATP12A	SLC24A3
ATP12A	SLC24A4
ATP12A	SLC24A5
ATP1A1	ABCC8
ATP1A1	ABCC9
ATP1A1	CHRNA3
ATP1A1	CHRNA4
ATP1A1	CHRNB2
ATP1A1	CHRNB4
ATP1A1	CHRND
ATP1A1	CHRNE
ATP1A1	CHRNG
ATP1A1	CNGA1
ATP1A1	CNGB1
ATP1A1	GABBR1
ATP1A1	GABBR2
ATP1A1	GNB1
ATP1A1	GNB2
ATP1A1	GNB3
ATP1A1	GNG10
ATP1A1	GNG12
ATP1A1	GNG2
ATP1A1	GNG3
ATP1A1	GNG4
ATP1A1	GNG5
ATP1A1	GNG7
ATP1A1	GNG8
ATP1A1	GNGT1
ATP1A1	GNGT2
ATP1A1	GRIA1
ATP1A1	GRIA2
ATP1A1	GRIA3
ATP1A1	GRIA4
ATP1A1	GRIK1
ATP1A1	GRIK2
ATP1A1	HCN1
ATP1A1	HCN2
ATP1A1	HCN3
ATP1A1	HCN4
ATP1A1	HTR3A
ATP1A1	HTR3B
ATP1A1	HTR3C
ATP1A1	HTR3D
ATP1A1	KCNA10
ATP1A1	KCNA1
ATP1A1	KCNA2
ATP1A1	KCNA3
ATP1A1	KCNA4
ATP1A1	KCNA5
ATP1A1	KCNA6
ATP1A1	KCNA7
ATP1A1	KCNAB1
ATP1A1	KCNAB2
ATP1A1	KCNAB3
ATP1A1	KCNB1
ATP1A1	KCNB2
ATP1A1	KCNC1
ATP1A1	KCNC2
ATP1A1	KCNC3
ATP1A1	KCNC4
ATP1A1	KCND1
ATP1A1	KCND2
ATP1A1	KCND3
ATP1A1	KCNF1
ATP1A1	KCNG1
ATP1A1	KCNG2
ATP1A1	KCNG3
ATP1A1	KCNG4
ATP1A1	KCNH1
ATP1A1	KCNH2
ATP1A1	KCNH3
ATP1A1	KCNH4
ATP1A1	KCNH5
ATP1A1	KCNH6
ATP1A1	KCNH7
ATP1A1	KCNH8
ATP1A1	KCNJ10
ATP1A1	KCNJ11
ATP1A1	KCNJ12
ATP1A1	KCNJ14
ATP1A1	KCNJ15
ATP1A1	KCNJ16
ATP1A1	KCNJ1
ATP1A1	KCNJ2
ATP1A1	KCNJ3
ATP1A1	KCNJ4
ATP1A1	KCNJ5
ATP1A1	KCNJ6
ATP1A1	KCNJ8
ATP1A1	KCNJ9
ATP1A1	KCNK10
ATP1A1	KCNK13
ATP1A1	KCNK16
ATP1A1	KCNK17
ATP1A1	KCNK18
ATP1A1	KCNK1
ATP1A1	KCNK2
ATP1A1	KCNK3
ATP1A1	KCNK4
ATP1A1	KCNK6
ATP1A1	KCNK7
ATP1A1	KCNK9
ATP1A1	KCNMA1
ATP1A1	KCNMB1
ATP1A1	KCNMB2
ATP1A1	KCNMB3
ATP1A1	KCNMB4
ATP1A1	KCNN1
ATP1A1	KCNN2
ATP1A1	KCNN3
ATP1A1	KCNN4
ATP1A1	KCNQ1
ATP1A1	KCNQ2
ATP1A1	KCNQ3
ATP1A1	KCNQ4
ATP1A1	KCNQ5
ATP1A1	KCNS1
ATP1A1	KCNS2
ATP1A1	KCNS3
ATP1A1	KCNV1
ATP1A1	KCNV2
ATP1A1	KIAA1919
ATP1A1	NCOA1
ATP1A1	NCOA2
ATP1A1	NR1H4
ATP1A1	P2RX7
ATP1A1	PDZD11
ATP1A1	RXRA
ATP1A1	SLC10A1
ATP1A1	SLC10A2
ATP1A1	SLC10A6
ATP1A1	SLC12A1
ATP1A1	SLC12A2
ATP1A1	SLC12A3
ATP1A1	SLC12A4
ATP1A1	SLC12A5
[truncated: 106,283 more rows]
