# Supplementary material for: Optimal control nodes in disease-perturbed networks as targets for combination therapy
Source: Nat Commun. 2019 May 16;10:2180. doi: 10.1038/s41467-019-10215-y (PMC6522545; doi:10.1038/s41467-019-10215-y)
Supplement: Supplementary file 5 — Supplementary Data 2 [file 41467_2019_10215_MOESM5_ESM.xlsx]

## Sheet: Supplementary Table 2
Supplementary Data File 2. Cancer-type-specific recurrently mutated cancer genes documented in the Catalogue of Somatic Mutations in Cancer (COSMIC) (v79).
Hepatocellular carcinoma	Lung adenocarcinoma	Breast carcinoma
SH2B3	ABL1	ABI1
CDH11	ABL2	CDH11
AKAP9	AKAP9	AKAP9
GPHN	AKT1	LHFP
CDKN2A	ALK	CDK6
IKZF1	APC	GPHN
NDRG1	ARID1A	CDKN1B
NCOA2	ARID1B	CDKN2A
SLC34A2	ATM	IKZF1
CTCF	AXIN1	NDRG1
SEPT9	BAP1	CDX2
CLP1	BCL6	NCOA2
CNTRL	BCL9	SLC34A2
CHD4	BRAF	CTCF
PTPRT	BRCA1	STAG2
PWWP2A	BRCA2	SEPT9
LRIG3	CAMTA1	CLP1
CLTC	CASC5	CNTRL
COL1A1	CBLB	CHD4
COL2A1	CCND1	PTPRT
CREBBP	CCNE1	PSIP1
AMER1	CDH11	WIF1
CTNNB1	CDK12	LRIG3
CUX1	CDKN2A	CLTC
CYLD	CHD4	MSI2
DAXX	CIC	COL1A1
DCTN1	CLIP1	COL2A1
DDX3X	CLTC	KLF6
DDX6	CREBBP	CREB1
DDX10	CTNNB1	CREBBP
ASXL1	DCTN1	AMER1
DNM2	DDX3X	CSF3R
DNMT3A	DDX5	CTNNB1
EBF1	DNMT3A	TTL
EGFR	EBF1	CUX1
ARID2	EGFR	DAXX
ELN	EP300	DCTN1
EP300	EPAS1	DDX3X
EPS15	ERBB2	DDX5
ERBB2	ERBB3	DDX6
ERBB3	ERBB4	DDX10
ERBB4	ERC1	ASXL1
ERG	ERG	DNM2
AKT2	FAT1	DNMT3A
ESR1	FAT4	EBF1
ETV4	FBXO11	EGFR
ETV6	FBXW7	ARID2
MECOM	FGFR1	EIF4A2
EWSR1	FGFR2	ELF4
ALDH2	FGFR4	ELN
FAT1	FLT4	EP300
FGFR3	GATA1	EPAS1
FGFR2	GNAS	EPS15
NT5C2	HOOK3	ERBB2
SPEN	HOXA9	ERBB3
FNBP1	HSP90AA1	ERBB4
ERC1	IKBKB	AKT1
FOXO3	ITK	ERG
FLI1	JAK1	AKT2
CIC	JAK2	ESR1
SEPT6	JAK3	ETV1
FLT3	KAT6A	ETV4
FLT4	KAT6B	ETV5
CAMTA1	KDR	ETV6
ACSL6	KEAP1	MECOM
ARHGEF12	KMT2A	EWSR1
DICER1	KMT2C	EZH2
SF3B1	KMT2D	ALDH2
SUZ12	KRAS	ACSL3
KAT6B	LRP1B	FAT1
CBLC	LYL1	FCGR2B
ALK	LZTR1	FGFR1
MTOR	MALT1	FGFR3
ABL1	MAML2	FGFR2
KDSR	MAP2K4	FGFR4
NUTM1	MDM2	FHIT
POT1	MECOM	SPEN
ZNF521	MEN1	FNBP1
SETBP1	MET	ERC1
ABL2	MKL1	ARHGAP26
SND1	MN1	FLI1
FOXP1	MSH6	CIC
EML4	MTOR	FLT3
GNA11	MYB	FLT4
GNAS	MYC	CAMTA1
GRIN2A	MYH9	ACSL6
SETD2	MYO5A	ARHGEF12
MSH6	NACA	CRTC1
TLX3	NF1	DICER1
NRG1	NFE2L2	SF3B1
HIF1A	NFKB2	HEY1
HIP1	NIN	BRD4
MNX1	NOTCH1	SUZ12
FOXA1	NOTCH2	KAT6B
HNRNPA2B1	NRAS	PATZ1
HOXA11	NTRK1	CBLC
HOXA13	NTRK3	ALK
APC	NUP214	MTOR
HRAS	P2RY8	ABL1
HSP90AA1	PAX7	FUS
IDH2	PBRM1	NUTM1
ECT2L	PDGFRA	POT1
IKBKB	PDGFRB	ZNF521
IL6ST	PIK3CA	MDS2
IL7R	PML	WWTR1
EIF3E	PPFIBP1	SETBP1
IRF4	PRDM16	LSM14A
AR	PRKAR1A	GATA1
ITK	PTCH1	GATA3
JAK1	PTEN	CHIC2
JAK3	PTPN11	ABL2
KDR	PTPRC	SND1
KIF5B	RAC1	FOXP1
KIT	RAF1	AFF4
KLK2	RALGDS	EML4
KRAS	RANBP17	GNAS
RHOA	RANBP2	GRIN2A
KTN1	RARA	SETD2
AFF3	RB1	DROSHA
LCK	RBM10	MSH6
LCP1	RBM15	H3F3A
LIFR	RET	NRG1
RHOH	RNF213	HIF1A
ARNT	ROS1	HIP1
SMAD2	SEPT6	HLF
SMAD4	SETD2	FOXA1
MDM2	SLC34A2	HNRNPA2B1
MAP3K1	SMAD2	HOXA11
MEN1	SMAD4	HOXA13
MET	SMARCA4	HOXC13
MITF	SPEN	HOXD11
KMT2A	SS18L1	HOXD13
MLLT1	STAG2	APC
AFF1	STK11	HRAS
MLLT3	SYK	BIRC3
MLLT4	TERT	HSP90AA1
FOXO4	TFE3	HSP90AB1
MN1	THRAP3	DNAJB1
MSH2	TP53	RSPO2
MYB	TP63	IDH1
MYCN	TRAF7	ECT2L
MYH9	TRIM33	FAS
MYH11	TRIP11	IKBKB
ZFHX3	TRRAP	IL6ST
MYO5A	TSC1	IL7R
NACA	TSC2	EIF3E
ATM	TSHR	IRF4
ATP1A1	TTL	AR
NF1	UBR5	ITK
NFATC2	WHSC1	JAK1
NFE2L2	ZCCHC8	JAK2
NONO	ZFHX3	JAK3
CNOT3	ZMYM2	JUN
NOTCH1	ZNF521	KCNJ5
NOTCH2		KDR
NRAS		KIF5B
NTRK1		KIT
NTRK3		KLK2
ATP2B3		KRAS
DDR2		RHOA
NUMA1		KTN1
NUP98		AFF3
IL21R		LASP1
PAX5		LCK
LEF1		LCP1
NIN		LIFR
UBR5		LMNA
PDGFRA		LPP
PDGFRB		ARNT
TRIM33		SMAD2
SUFU		SMAD3
CDK12		SMAD4
PIK3CA		MAX
PIK3R1		MDM2
PLAG1		MDM4
BCL11A		MAP3K1
PLCG1		MEN1
LRP1B		MET
PML		CIITA
PRRX1		MLH1
POLE		KMT2A
ATR		AFF1
ATRX		MLLT3
FEV		MLLT4
BCOR		FOXO4
RNF43		MN1
PPP2R1A		MSH2
PBRM1		MSN
PPP6C		MTCP1
ZNF331		MUC1
ETNK1		MYB
MAP2K1		MYC
MAP2K2		MYCN
CASC5		MYD88
PTCH1		MYH9
PTEN		MYH11
ARID1B		ZFHX3
KIAA1549		MYO5A
RNF213		MYOD1
PTPN11		ATF1
PTPN13		NACA
PTPRB		ATIC
PTPRC		ATM
PTPRK		ATP1A1
KMT2C		NF1
RAD51B		NF2
RAF1		NFATC2
RALGDS		NFE2L2
RANBP2		NFIB
RAP1GDS1		NFKB2
RARA		NFKBIE
RB1		CNOT3
RET		NOTCH1
BCL7A		NOTCH2
ROS1		NRAS
RPL22		NTRK1
RPN1		NTRK3
CLIP1		ATP2B3
BCORL1		DDR2
SDHA		NUMA1
PRDM1		NUP98
PRDM16		OMD
NSD1		IL21R
CRTC3		PAX3
STIL		PAX5
BCL11B		PAX7
SMARCA4		PBX1
SMARCB1		PCM1
SMARCD1		NIN
SMO		UBR5
SOX2		NCKIPSD
BRCA1		PDGFB
BRAF		PDGFRA
BRCA2		PDGFRB
SS18		TRIM33
STAT6		SUFU
STRN		CDK12
SYK		PER1
TCEA1		PIK3CA
TBX3		PIK3R1
HNF1A		PLAG1
TCF3		BCL11A
TCF7L2		PLCG1
TCF12		LRP1B
TERT		PML
TFE3		PRRX1
TGFBR2		SEPT5
NKX2-1		POLE
TMPRSS2		ATR
TNFAIP3		ATRX
TP53		PPARG
TPM3		TET2
TPR		FAM46C
TSC1		BCOR
TSC2		RNF43
KDM6A		WHSC1L1
EZR		PPP2R1A
WT1		PBRM1
XPO1		FBXW7
ZBTB16		ZNF331
ZMYM2		PRCC
CACNA1D		ETNK1
CXCR4		PRKACA
ASPSCR1		PRKAR1A
CDC73		MAPK1
FAT4		MAP2K1
TBL1XR1		MAP2K2
KAT6A		B2M
NR4A3		ACKR3
FBXO11		CASC5
NUP214		GOPC
PREX2		PTCH1
MLLT10		PTEN
TET1		ARID1B
PDCD1LG2		PTK6
KMT2D		MKL1
FIP1L1		KIAA1549
ELL		RNF213
LZTR1		SHTN1
CLTCL1		PTPN11
ZRSR2		PTPN13
RBM10		PTPRB
KDM5C		PTPRC
ARID1A		PTPRK
TRRAP		KMT2C
AXIN1		RAD21
AXIN2		RAD51B
BAP1		RALGDS
HIST1H3B		RANBP2
SPOP		RAP1GDS1
TRAF7		RARA
PHF6		RB1
CARD11		KDM5A
MAML2		REL
CEP89		RET
PPFIBP1		BCL3
GAS7		BCL6
SLC45A3		BCL9
RUNX1T1		ROS1
TP63		RPL5
NCOA1		BCR
CBL		RPN1
CBLB		CLIP1
ACVR1		BCORL1
USP6		PRDM1
CREB3L1		PRDM16
PCSK7		MAP2K4
SPECC1		SFPQ
TRIP11		SRSF2
NCOR1		NSD1
NCOR2		CREB3L2
PDE4DIP		RBM15
FAM131B		CRTC3
KEAP1		RANBP17
SRGAP3		STIL
GOLGA5		BCL11B
THRAP3		SMARCA4
MED12		SMARCD1
CDH1		SMO
		SOX2
		BRCA1
		BRAF
		BRCA2
		SSX1
		SS18
		STAT3
		STAT5B
		STAT6
		STK11
		STRN
		SYK
		TCEA1
		TBX3
		HNF1A
		TCF3
		TCF7L2
		TCF12
		BTK
		TERT
		TFE3
		TFRC
		TGFBR2
		TMPRSS2
		TNFAIP3
		TOP1
		TP53
		TPM3
		TPM4
		TPR
		TSC1
		TSC2
		TSHR
		NUTM2A
		NUTM2B
		U2AF1
		KDM6A
		EZR
		WHSC1
		WT1
		XPO1
		ZBTB16
		ZMYM2
		CACNA1D
		PAX8
		ASPSCR1
		CDC73
		FAT4
		TBL1XR1
		KAT6A
		NR4A3
		BRD3
		FBXO11
		NUP214
		PREX2
		MLLT10
		CCDC6
		C2orf44
		TET1
		KMT2D
		FIP1L1
		ELL
		LZTR1
		CLTCL1
		ZRSR2
		RBM10
		KDM5C
		ARID1A
		TRRAP
		PICALM
		AXIN1
		BAP1
		FCRL4
		HIST1H3B
		SPOP
		CASP8
		TRAF7
		PHF6
		HOOK3
		CARD11
		MAML2
		CEP89
		PPM1D
		PPFIBP1
		GAS7
		SLC45A3
		RUNX1
		RUNX1T1
		TP63
		NCOA1
		CBFB
		CBL
		CBLB
		TRIM24
		GMPS
		FUBP1
		PHOX2B
		CCND2
		CCND3
		CCNE1
		ACVR1
		USP6
		CREB3L1
		USP8
		RABEP1
		PCSK7
		MAP3K13
		SPECC1
		KLF4
		TRIP11
		NCOR1
		NCOR2
		PDE4DIP
		FAM131B
		CD74
		CD79B
		KEAP1
		SRGAP3
		GOLGA5
		THRAP3
		MED12
		CDH1
