# Supplementary material for: Optimal control nodes in disease-perturbed networks as targets for combination therapy
Source: Nat Commun. 2019 May 16;10:2180. doi: 10.1038/s41467-019-10215-y (PMC6522545; doi:10.1038/s41467-019-10215-y)
Supplement: Supplementary file 6 — Supplementary Data 3 [file 41467_2019_10215_MOESM6_ESM.xlsx]

## Sheet: Supplementary Table 3
Supplementary Data File 3. Experimentally derived cancer-type-specific synthetic lethal interactions documented in the Synthetic Lethality Database (SynLethDB) and a published study on genetic interaction screen using the CRISPR-Cas9 technology.
Hepatocellular carcinoma		Lung adenocarcinoma		Breast carcinoma
Synthetic lethal gene A	Synthetic lethal gene B	Synthetic lethal gene A	Synthetic lethal gene B	Synthetic lethal gene A	Synthetic lethal gene B
ALB	CAMK2G	CDK4	RPL13A	PARP1	SSBP1
ALB	FZD2	PPM1D	RPL13A	PARP1	POLR2A
ALB	NFATC1	RAD51	SSBP1	PARP1	RPL13A
ALB	NFATC2IP	MT1X	RPL13A	PARP1	RRM1
ALB	PDE6H	NHP2	RPL13A	PARP1	POLM
ALB	PPP3CA	DNTT	RPL13A	PARP1	RBX1
ALB	PRMT8	POLD4	RPL13A	PARP1	PMS2
ALB	RCAN1	POLR2A	RRM1	PARP1	USP1
ALB	RYK	RPL13A	RRM1	PARP1	POLE
CDA	CDKN2A	POLM	RAD51	PARP1	RAD23B
CDKN2A	DCK	POLR2A	RPL13A	PARP1	RELA
CDKN2A	RRM1	PARP2	RPL13A	PARP1	WRAP53
CDKN2A	TYMS	EGFR	RPL13A	PARP1	PPM1D
CDKN2A	CMPK1	MDM2	RPL13A	PARP1	SESN2
ABCB1	CDKN2A	POLE	USP1	PARP1	POLD4
ABCC10	CDKN2A	POLR2A	RAD51	PARP1	POLD1
CDKN2A	SLC29A1	RAD51	RPL13A	PARP1	RAD9A
CDKN2A	SLC28A1	ERCC1	RPL13A	PARP1	TNFRSF10B
CDKN2A	SLC29A2	RAD51	WRAP53	PARP1	UNG
COL11A1	HRAS	BRCA1	USP1	PARP1	XRCC2
COL11A1	KRAS	POLR2A	SSBP1	PARP1	ZBTB32
COL11A1	NRAS	BRCA1	RRM1	PARP1	RAD51
ALB	PDE6C	CDK6	RPL13A	ATM	ZBTB32
ALB	PLCB1	DNTT	TNFRSF10B	ATM	DNTT
ALB	PPP3CB	IGF1	RAD51	ATM	RRM1
ALB	RCAN2	MDM2	RAD51	ATM	KDR
ALB	WNT5A	POLD1	RPL13A	ATM	SESN2
ALB	IL7	RAD23B	RPL13A	ATM	HIST1H2AE
ALB	SRSF1	RAD51	USP1	ATM	POLM
FREM1	HRAS	RBX1	TNFRSF10B	ATM	SSBP1
FREM1	KRAS	RELA	RPL13A	ATM	MDM2
FREM1	NRAS	RPL13A	SSBP1	ATM	RAD23B
ALB	MAPK11	MDM2	POLR2A	ATM	RAD51
FAT3	MYC	NHP2	USP1	ATM	TNFRSF10B
HRAS	NAV3	POLR2A	RBX1	ATM	BID
KRAS	NAV3	POLR2A	USP1	ATM	CDK4
NAV3	NRAS	RAD51	RBX1	ATM	EGFR
HRAS	RYR2	RAD51	RRM1	ATM	RAD9A
KRAS	RYR2	RBX1	RRM1	ATM	WRAP53
NRAS	RYR2	RPL13A	USP1	ATM	HIST1H4A
ALB	FOSL1	RRM1	SSBP1	ATM	POLE
APOB	NAE1	BID	RAD51	ATM	RPL13A
DNAH6	NAE1	KDR	POLE	ATM	PMS2
ALB	SEPT6	PARP2	POLR2A	ATM	CDK2
AKR7A2	ALB	BRCA1	MDM2	ATM	CDK6
ALB	GGCX	DNTT	POLR2A	ATM	CETN2
ALB	GLIPR1	GTF2H1	RAD51	ATM	GTF2H1
ALB	ALG10B	HIST1H2AE	POLE	ATM	IGF1
ALB	GLT8D1	HIST1H4A	RPL13A	ATM	UNG
ALB	HIST1H3F	IGF1	MDM2	ATM	USP1
ALB	HLA-DRA	IGFBP3	TNFRSF10B	ATM	NHP2
ALB	HLA-DRB5	MAPK12	POLM	ATM	POLD4
ALB	ITGB1	MDM2	RAD23B	ATM	XRCC2
ALB	NCOA3	MDM2	RRM1	ATM	MTOR
ALB	NRG2	POLD1	POLE	ATM	ERCC1
ALB	OR2F1	POLE	POLR2A	ATM	IGFBP3
ALB	PLOD2	POLR2A	SESN2	ATM	IGHMBP2
ALB	PYROXD1	PPM1D	RAD51	ATM	MAPK12
ALB	ATP2C2	CDK4	RAD51	ATM	MT1X
ALB	RAP1A	KDR	MDM2	ATM	POLD1
ALB	RPL5	MDM2	POLE	ATM	POLR2A
ALB	S1PR2	POLE	RRM1	ATM	PPM1D
ALB	ATP6V0E1	POLR2A	RELA	ATM	RBX1
ALB	SNX10	RRM1	USP1	ATM	PARP2
ALB	SORBS1	BID	RPL13A	ATM	RELA
ALB	SP100	BRCA1	POLR2A	ATM	BRCA1
ALB	SYT11	BRCA1	RPL13A	ATM	PARP1
ALB	CACNA2D2	CDK4	POLR2A	BCL2	HERC5
ALB	CAPRIN1	CDK4	SSBP1	BCL2	BIRC3
ALB	CD93	CETN2	GTF2H1	BID	RAD51
ALB	CLEC2D	EGFR	SSBP1	BID	RPL13A
ALB	CLPX	EGFR	TNFRSF10B	BID	USP1
ADAM22	ALB	GTF2H1	IGF1	BID	BRCA1
ALB	DDX26B	GTF2H1	RRM1	BID	GTF2H1
ALB	DLAT	HIST1H2AE	RBX1	BID	POLD4
ALB	EDF1	HIST1H2AE	RRM1	BID	MDM2
ALB	EPB42	IGF1	RPL13A	BID	POLR2A
ALB	ERMP1	KDR	RPL13A	BID	EGFR
ALB	FKBP11	MDM2	SSBP1	BID	POLE
ALB	GBP4	MT1X	POLE	BID	RAD9A
ALB	ANK3	MT1X	RAD51	BID	IGF1
ALB	LAPTM4B	NHP2	POLE	BID	SSBP1
ALB	API5	PARP1	SSBP1	BID	CETN2
ALB	MORC3	POLE	RPL13A	BID	MTOR
ALB	NUDT3	POLM	SSBP1	BID	CDK6
ALB	PLEKHM1	POLM	USP1	BID	HIST1H2AE
ALB	PPP1R2	POLR2A	ZBTB32	BID	HIST1H4A
ALB	SEL1L	RAD9A	SSBP1	BID	POLD1
ALB	SETMAR	RELA	RRM1	BID	POLM
ALB	SCAF11	IGHMBP2	RPL13A	BID	IGFBP3
ALB	SKP1	CETN2	USP1	BID	NHP2
ALB	SMARCA1	EGFR	RAD51	BID	RBX1
ALB	SPTB	ERCC1	IGF1	BID	RRM1
ALB	SRI	HIST1H2AE	IGF1	BID	UNG
ALB	SV2B	HIST1H2AE	RAD51	BID	ERCC1
ALB	TAS2R14	IGF1	POLR2A	BID	SESN2
ALB	THAP1	IGFBP3	POLR2A	BID	PARP1
ALB	AZGP1	IGFBP3	RAD23B	BID	DNTT
ALB	TNFRSF9	IGFBP3	RAD51	BID	IGHMBP2
ALB	UCP2	NHP2	RRM1	BID	KDR
ALB	ZNF140	RAD51	SESN2	BID	WRAP53
ALB	LDLRAD4	RAD51	ZBTB32	BID	PARP2
ALB	CALM1	RBX1	ZBTB32	BID	CDK4
ALB	CAPN6	KDR	WRAP53	BID	MAPK12
ALB	CARS	BID	USP1	BID	MT1X
ALB	CCL23	BRCA1	HIST1H2AE	BID	PMS2
ALB	CNR1	BRCA1	SSBP1	BID	PPM1D
ALB	CPSF1	CDK6	USP1	BID	RAD23B
ALB	CST4	CETN2	RRM1	BID	RELA
ALB	CTSB	EGFR	USP1	BID	TNFRSF10B
ALB	CUX1	ERCC1	SSBP1	BID	XRCC2
ALB	CXCR4	GTF2H1	SSBP1	BID	CDK2
ALB	ALDOC	MDM2	RBX1	BID	ZBTB32
ALB	PGAP2	POLE	RAD23B	BRCA1	USP1
ALB	GAPDH	RRM1	WRAP53	BRCA1	RRM1
ALB	MAML1	TNFRSF10B	WRAP53	BRCA1	MDM2
ALB	MGAT2	MTOR	USP1	BRCA1	POLR2A
ALB	RARA	BID	BRCA1	BRCA1	RPL13A
ALB	RPL35	BID	GTF2H1	BRCA1	HIST1H2AE
ALB	RTP4	BID	POLD4	BRCA1	SSBP1
ALB	ATP7A	BRCA1	ZBTB32	BRCA1	ZBTB32
ALB	TLE1	CDK4	RRM1	BRCA1	POLD4
ALB	TMEFF1	CDK6	RRM1	BRCA1	POLM
ALB	TRIM24	CETN2	RAD51	BRCA1	UNG
ALB	TRIP11	CETN2	TNFRSF10B	BRCA1	CETN2
ALB	UBE3A	DNTT	SSBP1	BRCA1	IGF1
ABCB6	ALB	EGFR	MDM2	BRCA1	POLE
ALB	CA2	EGFR	RRM1	BRCA1	CDK4
ALB	CEACAM1	ERCC1	POLD4	BRCA1	GTF2H1
ALB	CXCR3	GTF2H1	RPL13A	BRCA1	RBX1
ALB	EHF	CDK2	HIST1H2AE	BRCA1	RELA
ALB	ITCH	HIST1H2AE	POLR2A	BRCA1	NHP2
ALB	KAT6A	IGF1	SSBP1	BRCA1	SESN2
ALB	NKRF	IGFBP3	RRM1	BRCA1	CDK2
ALB	SAT1	KDR	POLD4	BRCA1	ERCC1
ALB	TBCCD1	MAPK12	POLR2A	BRCA1	HIST1H4A
ALB	TPM1	MDM2	POLM	BRCA1	TNFRSF10B
ALB	CRCP	NHP2	POLR2A	BRCA1	WRAP53
ALB	CTDSPL	PARP1	POLR2A	BRCA1	IGFBP3
ALB	DDAH1	PARP1	RPL13A	BRCA1	KDR
ALB	GTF2H5	PARP1	RRM1	BRCA1	RAD9A
ALB	LRRC37A3	POLD4	POLR2A	BRCA1	CDK6
ALB	SESTD1	POLE	RAD9A	BRCA1	DNTT
ALB	SP110	POLR2A	RAD9A	BRCA1	MAPK12
ALB	UBA6	POLR2A	UNG	BRCA1	MTOR
ALB	ZNF473	POLR2A	XRCC2	BRCA1	POLD1
ALB	CLDN3	RAD51	UNG	BRCA1	PPM1D
ALB	CELF2	RBX1	RPL13A	BRCA1	PMS2
ALB	EGR3	RBX1	USP1	BRCA1	RAD23B
ALB	FLT3LG	RPL13A	WRAP53	BRCA1	IGHMBP2
ALB	RPL36A	MT1X	SESN2	BRCA1	MT1X
ALB	GPC5	SSBP1	WRAP53	BRCA1	EGFR
ALB	HIF3A	ATM	ZBTB32	BRCA1	XRCC2
ALB	KCNJ13	BID	MDM2	BRCA1	RAD51
ALB	PRKCQ	BID	POLR2A	BRCA1	PARP1
ALB	ZP3	BRCA1	POLD4	BRCA1	PARP2
ALB	COL3A1	BRCA1	POLM	BRCA2	PARP2
ALB	IFI16	BRCA1	UNG	BRCA2	PARP1
ALB	IL27RA	CDK4	POLE	BRCA2	TP53
ALB	IL4	CDK6	MT1X	CDK1	MYC
ALB	ATF5	CDK6	POLR2A	CDK2	HIST1H2AE
ALB	CA5A	CDK6	RAD51	CDK2	POLR2A
ALB	CLTC	CETN2	POLE	CDK2	SSBP1
ALB	TJP1	ATM	DNTT	CDK2	USP1
ALB	TROVE2	ERCC1	POLD1	CDK2	DNTT
ALB	FCN3	GTF2H1	MDM2	CDK2	GTF2H1
ALB	SLC50A1	HIST1H2AE	SSBP1	CDK2	MT1X
ALB	TFAP2B	HIST1H4A	RRM1	CDK2	NHP2
ALB	CAMK2B	IGFBP3	RAD9A	CDK2	RPL13A
ALB	RPL21	IGFBP3	RPL13A	CDK2	POLM
ALB	UTP14A	ERCC1	KDR	CDK2	HIST1H4A
ALB	MBD4	NHP2	POLM	CDK2	IGFBP3
ALB	BAD	NHP2	RAD51	CDK2	KDR
ALB	IRF7	NHP2	SSBP1	CDK2	MDM2
ACSL1	ALB	PMS2	POLR2A	CDK2	PPM1D
ALB	LIPE	POLD4	SSBP1	CDK2	RAD23B
ALB	PDE4DIP	POLD4	UNG	CDK2	RAD51
ALB	DBF4	POLE	RBX1	CDK2	RAD9A
ALB	UGT1A7	POLR2A	TNFRSF10B	CDK2	RRM1
ALB	CYP2B6	RAD51	TNFRSF10B	CDK2	POLD1
ALB	CADM4	RELA	TNFRSF10B	CDK2	POLD4
ALB	CSHL1	RPL13A	UNG	CDK2	RELA
ALB	CRYBB2	RPL13A	XRCC2	CDK2	EGFR
CDKN2A	NAE1	UNG	USP1	CDK2	IGF1
LRP1B	NAE1	MT1X	WRAP53	CDK2	IGHMBP2
HMCN1	NAE1	RAD9A	ZBTB32	CDK2	MAPK12
NAE1	PKHD1	BID	EGFR	CDK2	MTOR
ALB	FZD8	BID	POLE	CDK2	PARP1
ALB	PGLS	BID	RAD9A	CDK2	PMS2
ALB	PDLIM5	BRCA1	CETN2	CDK2	POLE
ALB	SNTA1	BRCA1	IGF1	CDK2	RBX1
ALB	CLTA	BRCA1	POLE	CDK2	SESN2
NAE1	TP53	CDK4	IGF1	CDK2	TNFRSF10B
NAE1	NAV3	CDK4	MDM2	CDK2	UNG
ATM	TP53	CDK6	SSBP1	CDK2	WRAP53
MYT1	TP53	CETN2	EGFR	CDK2	CETN2
ARHGEF2	TP53	CETN2	MDM2	CDK2	ERCC1
IGF2	TP53	DNTT	MTOR	CDK2	ZBTB32
MET	TP53	EGFR	RBX1	CDK2	XRCC2
MAP4	TP53	ERCC1	PPM1D	CDK2	CDK4
PRKAA1	TP53	ERCC1	RAD9A	CDK2	CDK6
BRCA2	TP53	HIST1H2AE	PMS2	CDK2	MYC
BRCA1	TP53	HIST1H2AE	WRAP53	CDK4	RPL13A
CHEK2	TP53	HIST1H4A	MDM2	CDK4	RAD51
MAPKAPK2	TP53	IGF1	POLE	CDK4	POLR2A
PLK1	TP53	IGFBP3	PPM1D	CDK4	SSBP1
SGK2	TP53	IGHMBP2	USP1	CDK4	RRM1
PAK3	TP53	KDR	POLR2A	CDK4	POLE
TP53	WEE1	PARP2	RRM1	CDK4	IGF1
ATR	TP53	POLD1	USP1	CDK4	MDM2
CHEK1	TP53	POLD4	RRM1	CDK4	GTF2H1
		POLE	TNFRSF10B	CDK4	CETN2
		POLM	RRM1	CDK4	MAPK12
		POLM	TNFRSF10B	CDK4	POLM
		RPL13A	ZBTB32	CDK4	NHP2
		RRM1	UNG	CDK4	POLD1
		SSBP1	USP1	CDK4	RAD23B
		ATM	RRM1	CDK4	RELA
		BID	IGF1	CDK4	UNG
		BID	SSBP1	CDK4	EGFR
		BRCA1	CDK4	CDK4	POLD4
		BRCA1	GTF2H1	CDK4	TNFRSF10B
		BRCA1	RBX1	CDK4	DNTT
		BRCA1	RELA	CDK4	ERCC1
		CETN2	HIST1H2AE	CDK4	HIST1H2AE
		CETN2	POLR2A	CDK4	MT1X
		CETN2	SSBP1	CDK4	RAD9A
		EGFR	IGF1	CDK4	USP1
		EGFR	POLD4	CDK4	WRAP53
		ERCC1	MDM2	CDK4	ZBTB32
		ERCC1	RRM1	CDK4	KDR
		GTF2H1	WRAP53	CDK4	SESN2
		HIST1H2AE	POLM	CDK4	PARP2
		HIST1H2AE	RPL13A	CDK4	PPM1D
		HIST1H2AE	ZBTB32	CDK4	HIST1H4A
		HIST1H4A	POLR2A	CDK4	IGFBP3
		HIST1H4A	SSBP1	CDK4	MTOR
		IGFBP3	SSBP1	CDK4	PMS2
		ATM	KDR	CDK4	RBX1
		KDR	MT1X	CDK4	XRCC2
		KDR	NHP2	CDK4	PARP1
		MAPK12	RAD51	CDK4	CDK6
		MDM2	NHP2	CDK6	RPL13A
		MDM2	PMS2	CDK6	USP1
		MDM2	POLD4	CDK6	RRM1
		MDM2	RAD9A	CDK6	MT1X
		MDM2	UNG	CDK6	POLR2A
		MDM2	USP1	CDK6	RAD51
		MDM2	WRAP53	CDK6	SSBP1
		MTOR	POLR2A	CDK6	CETN2
		NHP2	RAD9A	CDK6	POLD4
		NHP2	RBX1	CDK6	RBX1
		PARP2	RAD9A	CDK6	WRAP53
		ERCC1	PMS2	CDK6	UNG
		PMS2	RPL13A	CDK6	GTF2H1
		PMS2	RRM1	CDK6	MAPK12
		POLD1	PPM1D	CDK6	MTOR
		POLD1	RAD9A	CDK6	POLE
		POLD1	RBX1	CDK6	HIST1H4A
		POLD1	RRM1	CDK6	ERCC1
		POLE	RELA	CDK6	HIST1H2AE
		POLE	UNG	CDK6	NHP2
		POLE	WRAP53	CDK6	RAD23B
		POLM	RPL13A	CDK6	IGHMBP2
		PPM1D	RRM1	CDK6	EGFR
		RAD23B	RAD51	CDK6	PMS2
		RAD23B	TNFRSF10B	CDK6	POLD1
		RBX1	SSBP1	CDK6	ZBTB32
		RRM1	SESN2	CDK6	IGFBP3
		RRM1	TNFRSF10B	CDK6	POLM
		ATM	SESN2	CDK6	SESN2
		SESN2	SSBP1	CDK6	DNTT
		ATM	HIST1H2AE	CDK6	IGF1
		BID	CETN2	CDK6	KDR
		BID	MTOR	CDK6	PPM1D
		BRCA1	NHP2	CDK6	MDM2
		BRCA1	SESN2	CDK6	PARP1
		CDK4	GTF2H1	CDK6	RAD9A
		CDK6	CETN2	CDK6	TNFRSF10B
		CDK6	POLD4	CDK6	RELA
		CDK6	RBX1	CDK6	XRCC2
		DNTT	EGFR	CETN2	GTF2H1
		DNTT	NHP2	CETN2	USP1
		EGFR	POLE	CETN2	RRM1
		EGFR	POLR2A	CETN2	RAD51
		HIST1H2AE	RELA	CETN2	TNFRSF10B
		HIST1H4A	RAD51	CETN2	POLE
		IGF1	PPM1D	CETN2	EGFR
		IGFBP3	MT1X	CETN2	MDM2
		KDR	SSBP1	CETN2	HIST1H2AE
		MDM2	ZBTB32	CETN2	POLR2A
		POLE	RAD51	CETN2	SSBP1
		POLE	SSBP1	CETN2	WRAP53
		POLM	PPM1D	CETN2	POLM
		POLR2A	RAD23B	CETN2	IGF1
		PPM1D	RBX1	CETN2	POLD4
		RAD23B	RRM1	CETN2	RBX1
		RELA	USP1	CETN2	RPL13A
		RRM1	ZBTB32	CETN2	IGFBP3
		SESN2	USP1	CETN2	NHP2
		SSBP1	UNG	CETN2	DNTT
		ATM	POLM	CETN2	ERCC1
		ATM	SSBP1	CETN2	HIST1H4A
		BID	CDK6	CETN2	MTOR
		BID	HIST1H2AE	CETN2	PARP1
		BID	HIST1H4A	CETN2	PMS2
		BID	POLD1	CETN2	ZBTB32
		BID	POLM	CETN2	KDR
		CDK2	POLR2A	CETN2	RAD23B
		CDK2	SSBP1	CETN2	RAD9A
		CDK4	CETN2	CETN2	RELA
		CDK4	MAPK12	CETN2	MAPK12
		CDK4	POLM	CETN2	PARP2
		CDK6	WRAP53	CETN2	UNG
		CETN2	WRAP53	CETN2	IGHMBP2
		DNTT	HIST1H2AE	CETN2	MT1X
		DNTT	IGF1	CETN2	POLD1
		DNTT	MDM2	CETN2	PPM1D
		DNTT	POLD4	CETN2	SESN2
		DNTT	RAD9A	CETN2	XRCC2
		DNTT	SESN2	DNTT	RPL13A
		DNTT	WRAP53	DNTT	TNFRSF10B
		EGFR	GTF2H1	DNTT	POLR2A
		EGFR	HIST1H4A	DNTT	SSBP1
		EGFR	NHP2	DNTT	MTOR
		EGFR	PMS2	DNTT	EGFR
		EGFR	UNG	DNTT	NHP2
		ERCC1	MAPK12	DNTT	HIST1H2AE
		ERCC1	MTOR	DNTT	IGF1
		ERCC1	RAD51	DNTT	MDM2
		GTF2H1	HIST1H2AE	DNTT	POLD4
		GTF2H1	PARP1	DNTT	RAD9A
		GTF2H1	PMS2	DNTT	SESN2
		GTF2H1	POLE	DNTT	WRAP53
		GTF2H1	RBX1	DNTT	ERCC1
		GTF2H1	SESN2	DNTT	GTF2H1
		GTF2H1	ZBTB32	DNTT	RRM1
		HIST1H2AE	MDM2	DNTT	RAD51
		HIST1H2AE	NHP2	DNTT	RBX1
		HIST1H2AE	PPM1D	DNTT	RELA
		HIST1H2AE	RAD23B	DNTT	ZBTB32
		HIST1H4A	POLE	DNTT	POLD1
		HIST1H4A	RBX1	DNTT	POLE
		IGF1	PARP1	DNTT	PPM1D
		IGF1	RAD9A	DNTT	KDR
		IGFBP3	SESN2	DNTT	PARP1
		IGHMBP2	MTOR	DNTT	POLM
		IGHMBP2	RAD9A	DNTT	USP1
		IGHMBP2	RRM1	DNTT	IGHMBP2
		KDR	PMS2	DNTT	MAPK12
		KDR	POLM	DNTT	MT1X
		KDR	RAD23B	DNTT	PMS2
		MAPK12	PMS2	DNTT	RAD23B
		MAPK12	SSBP1	DNTT	UNG
		MDM2	MTOR	DNTT	XRCC2
		MT1X	SSBP1	DNTT	IGFBP3
		MTOR	RRM1	DNTT	PARP2
		MTOR	SSBP1	DNTT	HIST1H4A
		PARP1	POLM	EGFR	RPL13A
		PARP1	RBX1	EGFR	SSBP1
		PARP2	RAD51	EGFR	TNFRSF10B
		PMS2	POLD4	EGFR	RAD51
		PMS2	RAD51	EGFR	USP1
		PMS2	SSBP1	EGFR	MDM2
		POLD1	POLD4	EGFR	RRM1
		POLD1	SESN2	EGFR	RBX1
		POLD1	SSBP1	EGFR	IGF1
		POLD1	TNFRSF10B	EGFR	POLD4
		POLD1	WRAP53	EGFR	POLE
		POLD4	POLE	EGFR	POLR2A
		POLD4	PPM1D	EGFR	GTF2H1
		PARP2	POLE	EGFR	HIST1H4A
		POLE	POLM	EGFR	NHP2
		POLE	PPM1D	EGFR	PMS2
		POLE	ZBTB32	EGFR	UNG
		CETN2	POLM	EGFR	HIST1H2AE
		POLM	RAD9A	EGFR	RELA
		POLM	SESN2	EGFR	WRAP53
		POLM	WRAP53	EGFR	ZBTB32
		POLR2A	PPM1D	EGFR	IGHMBP2
		PPM1D	SSBP1	EGFR	SESN2
		PPM1D	UNG	EGFR	POLM
		PPM1D	WRAP53	EGFR	ERCC1
		RAD23B	SSBP1	EGFR	KDR
		RAD9A	RRM1	EGFR	POLD1
		RELA	SESN2	EGFR	PPM1D
		RELA	SSBP1	EGFR	RAD9A
		SSBP1	TNFRSF10B	EGFR	XRCC2
		SSBP1	ZBTB32	EGFR	MAPK12
		TNFRSF10B	USP1	EGFR	MT1X
		CDK6	UNG	EGFR	RAD23B
		UNG	ZBTB32	EGFR	MTOR
		USP1	ZBTB32	EGFR	IGFBP3
		MT1X	XRCC2	EGFR	PARP1
		KDR	ZBTB32	EGFR	NOTCH1
		ATM	MDM2	EGFR	ERBB3
		ATM	RAD23B	EGFR	PARP2
		ATM	RAD51	ERCC1	RPL13A
		BID	IGFBP3	ERCC1	IGF1
		BID	NHP2	ERCC1	SSBP1
		BID	RBX1	ERCC1	POLD4
		BID	RRM1	ERCC1	POLD1
		BID	UNG	ERCC1	KDR
		BRCA1	CDK2	ERCC1	PPM1D
		BRCA1	ERCC1	ERCC1	RAD9A
		CDK2	USP1	ERCC1	MDM2
		CDK6	GTF2H1	ERCC1	RRM1
		CDK6	MAPK12	ERCC1	PMS2
		CDK6	MTOR	ERCC1	MAPK12
		CDK6	POLE	ERCC1	MTOR
		CETN2	IGF1	ERCC1	RAD51
		CETN2	POLD4	ERCC1	GTF2H1
		DNTT	ERCC1	ERCC1	POLR2A
		DNTT	GTF2H1	ERCC1	RBX1
		DNTT	RRM1	ERCC1	HIST1H4A
		ERCC1	GTF2H1	ERCC1	PARP1
		ERCC1	POLR2A	ERCC1	RAD23B
		ERCC1	RBX1	ERCC1	WRAP53
		GTF2H1	NHP2	ERCC1	NHP2
		GTF2H1	UNG	ERCC1	SESN2
		HIST1H2AE	HIST1H4A	ERCC1	TNFRSF10B
		HIST1H2AE	MT1X	ERCC1	USP1
		HIST1H2AE	POLD4	ERCC1	ZBTB32
		HIST1H2AE	RAD9A	ERCC1	HIST1H2AE
		CDK6	HIST1H4A	ERCC1	IGFBP3
		IGF1	RRM1	ERCC1	POLE
		IGF1	WRAP53	ERCC1	POLM
		IGHMBP2	POLD4	ERCC1	MT1X
		MT1X	RRM1	ERCC1	PARP2
		MT1X	USP1	ERCC1	UNG
		PARP1	PMS2	ERCC1	XRCC2
		GTF2H1	PARP2	ERCC1	IGHMBP2
		PMS2	RAD9A	ERCC1	RELA
		POLD1	UNG	MTOR	USP1
		POLD4	SESN2	MTOR	POLR2A
		POLD4	TNFRSF10B	MTOR	RRM1
		POLD4	USP1	MTOR	SSBP1
		PPM1D	USP1	MTOR	POLE
		RAD23B	WRAP53	MTOR	PPM1D
		RAD9A	TNFRSF10B	MTOR	RPL13A
		RAD9A	WRAP53	MTOR	WRAP53
		MT1X	RELA	MTOR	PMS2
		RELA	UNG	MTOR	POLD1
		ATM	TNFRSF10B	MTOR	POLD4
		TNFRSF10B	XRCC2	MTOR	RBX1
		ATM	BID	MTOR	POLM
		ATM	CDK4	MTOR	RAD23B
		ATM	EGFR	MTOR	ZBTB32
		ATM	RAD9A	MTOR	SESN2
		ATM	WRAP53	MTOR	RAD51
		BID	ERCC1	MTOR	RAD9A
		BID	SESN2	MTOR	TNFRSF10B
		BRCA1	HIST1H4A	MTOR	UNG
		BRCA1	TNFRSF10B	MTOR	XRCC2
		BRCA1	WRAP53	MTOR	NHP2
		CDK4	NHP2	MTOR	PARP1
		CDK4	POLD1	MTOR	PARP2
		CDK4	RAD23B	MTOR	RELA
		CDK4	RELA	GTF2H1	RAD51
		CDK6	ERCC1	GTF2H1	IGF1
		CDK6	HIST1H2AE	GTF2H1	RRM1
		CDK6	NHP2	GTF2H1	SSBP1
		CDK6	RAD23B	GTF2H1	RPL13A
		CETN2	RBX1	GTF2H1	MDM2
		CETN2	RPL13A	GTF2H1	WRAP53
		DNTT	RAD51	GTF2H1	HIST1H2AE
		DNTT	RBX1	GTF2H1	PARP1
		DNTT	RELA	GTF2H1	PMS2
		DNTT	ZBTB32	GTF2H1	POLE
		EGFR	HIST1H2AE	GTF2H1	RBX1
		EGFR	RELA	GTF2H1	SESN2
		EGFR	WRAP53	GTF2H1	ZBTB32
		EGFR	ZBTB32	GTF2H1	NHP2
		ERCC1	HIST1H4A	GTF2H1	UNG
		ERCC1	PARP1	GTF2H1	PARP2
		GTF2H1	POLD1	GTF2H1	POLD1
		GTF2H1	RAD23B	GTF2H1	RAD23B
		GTF2H1	USP1	GTF2H1	USP1
		HIST1H2AE	KDR	GTF2H1	POLD4
		HIST1H4A	IGF1	GTF2H1	POLR2A
		HIST1H4A	MT1X	GTF2H1	TNFRSF10B
		IGF1	POLD1	GTF2H1	POLM
		IGF1	RAD23B	GTF2H1	HIST1H4A
		IGFBP3	MDM2	GTF2H1	IGFBP3
		IGFBP3	NHP2	GTF2H1	RAD9A
		IGFBP3	POLD4	GTF2H1	KDR
		IGHMBP2	RAD51	GTF2H1	RELA
		IGHMBP2	SSBP1	GTF2H1	IGHMBP2
		KDR	RBX1	GTF2H1	MAPK12
		KDR	RELA	GTF2H1	MT1X
		MDM2	PARP2	GTF2H1	MTOR
		MTOR	POLE	GTF2H1	PPM1D
		MTOR	PPM1D	GTF2H1	XRCC2
		MTOR	RPL13A	HIST1H2AE	POLE
		MTOR	WRAP53	HIST1H2AE	RBX1
		NHP2	POLD1	HIST1H2AE	RRM1
		PARP1	USP1	HIST1H2AE	IGF1
		PARP2	POLD4	HIST1H2AE	RAD51
		MTOR	PMS2	HIST1H2AE	POLR2A
		PMS2	RBX1	HIST1H2AE	SSBP1
		POLM	RAD23B	HIST1H2AE	PMS2
		POLM	RBX1	HIST1H2AE	WRAP53
		PPM1D	RAD9A	HIST1H2AE	POLM
		PPM1D	ZBTB32	HIST1H2AE	RPL13A
		RAD9A	RBX1	HIST1H2AE	ZBTB32
		RAD9A	RPL13A	HIST1H2AE	RELA
		RAD9A	USP1	HIST1H2AE	MDM2
		RBX1	XRCC2	HIST1H2AE	NHP2
		RELA	XRCC2	HIST1H2AE	PPM1D
		SSBP1	XRCC2	HIST1H2AE	RAD23B
		MT1X	TNFRSF10B	HIST1H2AE	HIST1H4A
		CDK4	UNG	HIST1H2AE	MT1X
		ATM	HIST1H4A	HIST1H2AE	POLD4
		ATM	POLE	HIST1H2AE	RAD9A
		ATM	RPL13A	HIST1H2AE	KDR
		BID	PARP1	HIST1H2AE	MAPK12
		BRCA1	IGFBP3	HIST1H2AE	MTOR
		BRCA1	KDR	HIST1H2AE	TNFRSF10B
		BRCA1	RAD9A	HIST1H2AE	UNG
		CDK2	DNTT	HIST1H2AE	IGFBP3
		CDK2	GTF2H1	HIST1H2AE	SESN2
		CDK2	MT1X	HIST1H2AE	USP1
		CDK2	NHP2	HIST1H2AE	XRCC2
		CDK2	RPL13A	HIST1H2AE	IGHMBP2
		CDK4	EGFR	HIST1H2AE	PARP2
		CDK4	POLD4	HIST1H2AE	PARP1
		CDK4	TNFRSF10B	HIST1H2AE	POLD1
		CETN2	IGFBP3	IGF1	RAD51
		CETN2	NHP2	IGF1	MDM2
		CDK4	DNTT	IGF1	RPL13A
		DNTT	POLD1	IGF1	POLR2A
		DNTT	POLE	IGF1	SSBP1
		DNTT	PPM1D	IGF1	POLE
		ERCC1	RAD23B	IGF1	PPM1D
		ERCC1	WRAP53	IGF1	PARP1
		GTF2H1	POLD4	IGF1	RAD9A
		GTF2H1	POLR2A	IGF1	RRM1
		GTF2H1	TNFRSF10B	IGF1	WRAP53
		HIST1H2AE	MAPK12	IGF1	POLD1
		HIST1H2AE	MTOR	IGF1	RAD23B
		HIST1H2AE	TNFRSF10B	IGF1	MT1X
		HIST1H2AE	UNG	IGF1	IGFBP3
		HIST1H4A	POLD1	IGF1	MAPK12
		HIST1H4A	RAD23B	IGF1	NHP2
		HIST1H4A	WRAP53	IGF1	RBX1
		IGF1	MT1X	IGF1	SESN2
		HIST1H4A	IGFBP3	IGF1	UNG
		IGFBP3	PMS2	IGF1	USP1
		CDK6	IGHMBP2	IGF1	ZBTB32
		IGHMBP2	MT1X	IGF1	PMS2
		IGHMBP2	POLR2A	IGF1	RELA
		KDR	MTOR	IGF1	KDR
		KDR	PPM1D	IGF1	POLD4
		MDM2	PARP1	IGF1	POLM
		MDM2	PPM1D	IGF1	IGHMBP2
		MDM2	RELA	IGF1	MTOR
		MTOR	POLD1	IGF1	PARP2
		MTOR	POLD4	IGF1	TNFRSF10B
		MTOR	RBX1	IGF1	XRCC2
		NHP2	PARP1	IGFBP3	TNFRSF10B
		NHP2	PMS2	IGFBP3	POLR2A
		NHP2	POLD4	IGFBP3	RAD23B
		NHP2	RAD23B	IGFBP3	RAD51
		PARP2	USP1	IGFBP3	RRM1
		ATM	PMS2	IGFBP3	RAD9A
		POLD1	RAD23B	IGFBP3	RPL13A
		POLE	XRCC2	IGFBP3	PPM1D
		IGHMBP2	POLM	IGFBP3	SSBP1
		RAD9A	SESN2	IGFBP3	MT1X
		RPL13A	TNFRSF10B	IGFBP3	SESN2
		SESN2	UNG	IGFBP3	MDM2
		SESN2	WRAP53	IGFBP3	NHP2
		MAPK12	UNG	IGFBP3	POLD4
		PMS2	UNG	IGFBP3	PMS2
		PARP2	WRAP53	IGFBP3	POLE
		ATM	CDK2	IGFBP3	RBX1
		ATM	CDK6	IGFBP3	USP1
		ATM	CETN2	IGFBP3	RELA
		ATM	GTF2H1	IGFBP3	IGHMBP2
		ATM	IGF1	IGFBP3	KDR
		ATM	UNG	IGFBP3	MTOR
		ATM	USP1	IGFBP3	PARP1
		BID	DNTT	IGFBP3	POLM
		BID	IGHMBP2	IGFBP3	MAPK12
		BRCA1	CDK6	IGFBP3	POLD1
		BRCA1	DNTT	IGFBP3	WRAP53
		BRCA1	MAPK12	IGFBP3	ZBTB32
		BRCA1	MTOR	IGFBP3	XRCC2
		BRCA1	POLD1	IGHMBP2	RPL13A
		BRCA1	PPM1D	IGHMBP2	USP1
		CDK4	ERCC1	IGHMBP2	MTOR
		CDK4	HIST1H2AE	IGHMBP2	RAD9A
		CDK4	MT1X	IGHMBP2	RRM1
		CDK4	RAD9A	IGHMBP2	POLD4
		CDK4	USP1	IGHMBP2	RAD51
		CDK4	WRAP53	IGHMBP2	SSBP1
		CDK4	ZBTB32	IGHMBP2	MT1X
		CDK6	EGFR	IGHMBP2	POLR2A
		CDK6	PMS2	IGHMBP2	POLM
		CDK6	POLD1	IGHMBP2	MDM2
		CDK6	ZBTB32	IGHMBP2	POLE
		CETN2	DNTT	IGHMBP2	PPM1D
		CETN2	ERCC1	IGHMBP2	KDR
		CETN2	HIST1H4A	IGHMBP2	MAPK12
		CETN2	MTOR	IGHMBP2	PMS2
		CETN2	PARP1	IGHMBP2	SESN2
		CETN2	PMS2	IGHMBP2	RELA
		CETN2	ZBTB32	IGHMBP2	TNFRSF10B
		DNTT	KDR	IGHMBP2	UNG
		DNTT	PARP1	IGHMBP2	NHP2
		DNTT	POLM	IGHMBP2	PARP1
		DNTT	USP1	IGHMBP2	POLD1
		EGFR	IGHMBP2	IGHMBP2	RAD23B
		EGFR	SESN2	IGHMBP2	RBX1
		ERCC1	NHP2	IGHMBP2	WRAP53
		ERCC1	SESN2	IGHMBP2	ZBTB32
		ERCC1	TNFRSF10B	KDR	POLE
		ERCC1	USP1	KDR	MDM2
		ERCC1	ZBTB32	KDR	RPL13A
		GTF2H1	POLM	KDR	WRAP53
		HIST1H2AE	IGFBP3	KDR	POLD4
		HIST1H2AE	SESN2	KDR	POLR2A
		HIST1H2AE	USP1	KDR	MT1X
		HIST1H2AE	XRCC2	KDR	NHP2
		HIST1H4A	MAPK12	KDR	SSBP1
		HIST1H4A	MTOR	KDR	PMS2
		HIST1H4A	NHP2	KDR	POLM
		HIST1H4A	PARP1	KDR	RAD23B
		HIST1H4A	POLD4	KDR	ZBTB32
		HIST1H4A	PPM1D	KDR	RBX1
		HIST1H4A	UNG	KDR	RELA
		HIST1H4A	ZBTB32	KDR	MTOR
		IGF1	IGFBP3	KDR	PPM1D
		IGF1	MAPK12	KDR	RAD51
		IGF1	NHP2	KDR	UNG
		IGF1	RBX1	KDR	RAD9A
		IGF1	SESN2	KDR	USP1
		IGF1	UNG	KDR	MAPK12
		IGF1	USP1	KDR	PARP1
		IGF1	ZBTB32	KDR	POLD1
		IGFBP3	POLE	KDR	SESN2
		IGFBP3	RBX1	KDR	TNFRSF10B
		IGFBP3	USP1	KDR	XRCC2
		IGHMBP2	MDM2	KDR	PARP2
		IGHMBP2	POLE	KDR	RRM1
		IGHMBP2	PPM1D	MDM2	RPL13A
		KDR	RAD51	MDM2	RAD51
		KDR	UNG	MDM2	POLR2A
		MAPK12	POLE	MDM2	RAD23B
		MAPK12	RAD23B	MDM2	RRM1
		MAPK12	RRM1	MDM2	POLE
		MDM2	SESN2	MDM2	SSBP1
		MT1X	RAD9A	MDM2	RBX1
		MTOR	POLM	MDM2	POLM
		MTOR	RAD23B	MDM2	NHP2
		MTOR	ZBTB32	MDM2	PMS2
		NHP2	PPM1D	MDM2	POLD4
		NHP2	ZBTB32	MDM2	RAD9A
		MAPK12	PARP1	MDM2	UNG
		PARP1	POLE	MDM2	USP1
		PARP1	RAD23B	MDM2	WRAP53
		PARP1	RELA	MDM2	ZBTB32
		PARP1	WRAP53	MDM2	MTOR
		MT1X	PARP2	MDM2	PARP2
		PARP2	RBX1	MDM2	PARP1
		PMS2	POLE	MDM2	PPM1D
		PMS2	RAD23B	MDM2	RELA
		PMS2	USP1	MDM2	SESN2
		PMS2	WRAP53	MDM2	XRCC2
		MT1X	POLD4	MDM2	MT1X
		POLD4	RAD51	MDM2	POLD1
		POLD4	RAD9A	MDM2	TNFRSF10B
		POLD4	RBX1	MT1X	RPL13A
		POLD4	RELA	MT1X	POLE
		POLE	SESN2	MT1X	RAD51
		CDK2	POLM	MT1X	SESN2
		POLD4	POLM	MT1X	WRAP53
		POLM	POLR2A	MT1X	SSBP1
		POLM	ZBTB32	MT1X	XRCC2
		RAD23B	UNG	MT1X	RRM1
		RAD23B	USP1	MT1X	USP1
		KDR	RAD9A	MT1X	RELA
		RAD9A	UNG	MT1X	TNFRSF10B
		RBX1	RELA	MT1X	RAD9A
		RBX1	WRAP53	MT1X	PARP2
		IGFBP3	RELA	MT1X	POLD4
		RPL13A	SESN2	MT1X	MTOR
		SESN2	ZBTB32	MT1X	POLM
		WRAP53	ZBTB32	MT1X	PMS2
		PMS2	XRCC2	MT1X	PPM1D
		MAPK12	ZBTB32	MT1X	UNG
		ATM	NHP2	MT1X	PARP1
		BID	KDR	MT1X	POLD1
		BID	WRAP53	MT1X	POLR2A
		BRCA1	PMS2	MT1X	RAD23B
		BRCA1	RAD23B	MT1X	RBX1
		CDK2	HIST1H4A	MT1X	ZBTB32
		CDK2	IGFBP3	MT1X	NHP2
		CDK2	KDR	MYC	RBBP8
		CDK2	MDM2	PMS2	POLR2A
		CDK2	PPM1D	PMS2	RPL13A
		CDK2	RAD23B	PMS2	RRM1
		CDK2	RAD51	PMS2	POLD4
		CDK2	RAD9A	PMS2	RAD51
		CDK2	RRM1	PMS2	SSBP1
		CDK4	KDR	PMS2	RAD9A
		CDK4	SESN2	PMS2	RBX1
		CDK6	IGFBP3	PMS2	UNG
		CDK6	POLM	PMS2	POLE
		CDK6	SESN2	PMS2	RAD23B
		CETN2	KDR	PMS2	USP1
		CETN2	RAD23B	PMS2	WRAP53
		CETN2	RAD9A	PMS2	XRCC2
		CETN2	RELA	PMS2	POLD1
		CDK6	DNTT	PMS2	ZBTB32
		DNTT	IGHMBP2	PMS2	PPM1D
		DNTT	MAPK12	PMS2	RELA
		DNTT	MT1X	PMS2	POLM
		DNTT	PMS2	PMS2	SESN2
		EGFR	POLM	PMS2	TNFRSF10B
		ERCC1	HIST1H2AE	POLD1	RPL13A
		ERCC1	IGFBP3	POLD1	POLE
		ERCC1	POLE	POLD1	USP1
		ERCC1	POLM	POLD1	PPM1D
		GTF2H1	HIST1H4A	POLD1	RAD9A
		GTF2H1	IGFBP3	POLD1	RBX1
		GTF2H1	RAD9A	POLD1	RRM1
		HIST1H4A	POLM	POLD1	POLD4
		IGF1	PMS2	POLD1	SESN2
		IGF1	RELA	POLD1	SSBP1
		IGFBP3	IGHMBP2	POLD1	TNFRSF10B
		IGHMBP2	KDR	POLD1	WRAP53
		IGHMBP2	MAPK12	POLD1	UNG
		IGHMBP2	PMS2	POLD1	RAD23B
		IGHMBP2	SESN2	POLD1	POLM
		KDR	USP1	POLD1	ZBTB32
		MAPK12	RPL13A	POLD1	XRCC2
		MT1X	MTOR	POLD1	RAD51
		MT1X	POLM	POLD1	RELA
		MTOR	SESN2	POLD1	POLR2A
		NHP2	SESN2	POLE	USP1
		NHP2	WRAP53	POLE	POLR2A
		BID	PARP2	POLE	RRM1
		PARP2	POLM	POLE	RPL13A
		PMS2	POLD1	POLE	RAD23B
		PMS2	ZBTB32	POLE	RAD9A
		CDK2	POLD1	POLE	RBX1
		POLD1	POLM	POLE	TNFRSF10B
		POLD4	RAD23B	POLE	RELA
		PPM1D	SESN2	POLE	UNG
		RAD23B	RAD9A	POLE	WRAP53
		RRM1	XRCC2	POLE	RAD51
		PARP2	TNFRSF10B	POLE	SSBP1
		UNG	WRAP53	POLE	POLM
		XRCC2	ZBTB32	POLE	PPM1D
		ATM	POLD4	POLE	ZBTB32
		ATM	XRCC2	POLE	XRCC2
		BID	CDK4	POLE	SESN2
		BID	MAPK12	POLR2A	RRM1
		BID	MT1X	POLR2A	RPL13A
		BID	PMS2	POLR2A	RAD51
		BID	PPM1D	POLR2A	SSBP1
		BID	RAD23B	POLR2A	RBX1
		BID	RELA	POLR2A	USP1
		BID	TNFRSF10B	POLR2A	SESN2
		BID	XRCC2	POLR2A	RELA
		BID	CDK2	POLR2A	ZBTB32
		CDK2	POLD4	POLR2A	RAD9A
		CDK2	RELA	POLR2A	UNG
		CDK4	PARP2	POLR2A	XRCC2
		CDK4	PPM1D	POLR2A	TNFRSF10B
		CDK6	IGF1	POLR2A	RAD23B
		CDK6	KDR	POLR2A	PPM1D
		CDK6	PPM1D	POLR2A	WRAP53
		CETN2	MAPK12	RAD9A	SSBP1
		CETN2	PARP2	RAD9A	ZBTB32
		CETN2	UNG	RAD9A	RRM1
		DNTT	RAD23B	RAD9A	TNFRSF10B
		DNTT	UNG	RAD9A	WRAP53
		DNTT	XRCC2	RAD9A	RBX1
		EGFR	ERCC1	RAD9A	RPL13A
		EGFR	KDR	RAD9A	USP1
		EGFR	POLD1	RAD9A	SESN2
		EGFR	PPM1D	RAD9A	UNG
		EGFR	RAD9A	RAD9A	RELA
		EGFR	XRCC2	RAD9A	XRCC2
		ERCC1	MT1X	RAD23B	RPL13A
		ERCC1	PARP2	RAD23B	RAD51
		ERCC1	UNG	RAD23B	TNFRSF10B
		ERCC1	XRCC2	RAD23B	RRM1
		GTF2H1	KDR	RAD23B	SSBP1
		GTF2H1	RELA	RAD23B	WRAP53
		HIST1H2AE	IGHMBP2	RAD23B	UNG
		HIST1H2AE	PARP2	RAD23B	USP1
		HIST1H4A	KDR	RAD23B	RAD9A
		HIST1H4A	PMS2	RAD23B	RBX1
		HIST1H4A	RELA	RAD23B	ZBTB32
		HIST1H4A	TNFRSF10B	RAD23B	RELA
		IGF1	KDR	RAD23B	SESN2
		IGF1	POLD4	RAD23B	XRCC2
		IGF1	POLM	RAD51	SSBP1
		IGFBP3	KDR	RAD51	RPL13A
		IGFBP3	MTOR	RAD51	WRAP53
		IGFBP3	PARP1	RAD51	USP1
		IGFBP3	POLM	RAD51	RBX1
		IGHMBP2	RELA	RAD51	RRM1
		IGHMBP2	TNFRSF10B	RAD51	SESN2
		KDR	MAPK12	RAD51	ZBTB32
		KDR	PARP1	RAD51	UNG
		KDR	POLD1	RAD51	TNFRSF10B
		KDR	SESN2	RAD51	RAD9A
		KDR	TNFRSF10B	RAD51	XRCC2
		IGFBP3	MAPK12	RAD51	RELA
		MAPK12	MT1X	RELA	RPL13A
		MAPK12	PPM1D	RELA	RRM1
		MAPK12	RAD9A	RELA	TNFRSF10B
		MAPK12	USP1	RELA	USP1
		MDM2	XRCC2	RELA	SESN2
		MT1X	PMS2	RELA	SSBP1
		MT1X	PPM1D	RELA	UNG
		MT1X	UNG	RELA	XRCC2
		ATM	MTOR	RELA	WRAP53
		MTOR	RAD51	RELA	ZBTB32
		MTOR	RAD9A	RRM1	SSBP1
		MTOR	TNFRSF10B	RRM1	USP1
		MTOR	UNG	RRM1	WRAP53
		NHP2	XRCC2	RRM1	UNG
		PARP1	PPM1D	RRM1	SESN2
		PARP1	SESN2	RRM1	TNFRSF10B
		PARP2	RAD23B	RRM1	ZBTB32
		PARP2	RELA	RRM1	XRCC2
		PMS2	PPM1D	MAPK12	POLM
		PMS2	RELA	MAPK12	POLR2A
		MAPK12	POLD1	MAPK12	RAD51
		POLD4	WRAP53	MAPK12	PMS2
		POLD4	ZBTB32	MAPK12	SSBP1
		PMS2	POLM	MAPK12	UNG
		POLM	RELA	MAPK12	POLE
		POLM	UNG	MAPK12	RAD23B
		POLM	XRCC2	MAPK12	RRM1
		PPM1D	RELA	MAPK12	PARP1
		RAD23B	RBX1	MAPK12	ZBTB32
		RBX1	SESN2	MAPK12	RPL13A
		RELA	WRAP53	MAPK12	MT1X
		RELA	ZBTB32	MAPK12	PPM1D
		IGHMBP2	UNG	MAPK12	RAD9A
		UNG	XRCC2	MAPK12	USP1
		USP1	XRCC2	MAPK12	POLD1
		KDR	XRCC2	MAPK12	MDM2
		MTOR	XRCC2	MAPK12	MTOR
		ATM	ERCC1	MAPK12	NHP2
		ATM	IGFBP3	MAPK12	RBX1
		ATM	IGHMBP2	MAPK12	RELA
		ATM	MAPK12	MAPK12	WRAP53
		ATM	MT1X	MAPK12	SESN2
		ATM	POLD1	MAPK12	TNFRSF10B
		ATM	POLR2A	SSBP1	WRAP53
		ATM	PPM1D	SSBP1	USP1
		ATM	RBX1	SSBP1	UNG
		BID	ZBTB32	SSBP1	TNFRSF10B
		BRCA1	IGHMBP2	SSBP1	ZBTB32
		BRCA1	MT1X	SSBP1	XRCC2
		CDK2	EGFR	UNG	USP1
		CDK2	IGF1	UNG	ZBTB32
		CDK2	IGHMBP2	UNG	WRAP53
		CDK2	MAPK12	UNG	XRCC2
		CDK2	MTOR	USP1	ZBTB32
		CDK2	PARP1	USP1	XRCC2
		CDK2	PMS2	USP1	WRAP53
		CDK2	POLE	XRCC2	ZBTB32
		CDK2	RBX1	HIST1H4A	RPL13A
		CDK2	SESN2	HIST1H4A	RRM1
		CDK2	TNFRSF10B	HIST1H4A	MDM2
		CDK2	UNG	HIST1H4A	POLR2A
		CDK2	WRAP53	HIST1H4A	SSBP1
		CDK4	HIST1H4A	HIST1H4A	RAD51
		CDK4	IGFBP3	HIST1H4A	POLE
		CDK4	MTOR	HIST1H4A	RBX1
		CDK4	PMS2	HIST1H4A	IGF1
		CDK4	RBX1	HIST1H4A	MT1X
		CDK6	MDM2	HIST1H4A	POLD1
		CDK6	PARP1	HIST1H4A	RAD23B
		CDK6	RAD9A	HIST1H4A	WRAP53
		CDK6	TNFRSF10B	HIST1H4A	IGFBP3
		CDK2	CETN2	HIST1H4A	MAPK12
		CETN2	IGHMBP2	HIST1H4A	MTOR
		CETN2	MT1X	HIST1H4A	NHP2
		CETN2	POLD1	HIST1H4A	PARP1
		CETN2	PPM1D	HIST1H4A	POLD4
		CETN2	SESN2	HIST1H4A	PPM1D
		DNTT	IGFBP3	HIST1H4A	UNG
		EGFR	MAPK12	HIST1H4A	ZBTB32
		CDK2	ERCC1	HIST1H4A	POLM
		ERCC1	IGHMBP2	HIST1H4A	KDR
		GTF2H1	IGHMBP2	HIST1H4A	PMS2
		GTF2H1	MAPK12	HIST1H4A	RELA
		GTF2H1	MT1X	HIST1H4A	TNFRSF10B
		GTF2H1	MTOR	HIST1H4A	IGHMBP2
		GTF2H1	PPM1D	HIST1H4A	RAD9A
		GTF2H1	XRCC2	HIST1H4A	SESN2
		HIST1H2AE	PARP1	HIST1H4A	USP1
		HIST1H2AE	POLD1	HIST1H4A	XRCC2
		HIST1H4A	IGHMBP2	PPM1D	RPL13A
		HIST1H4A	RAD9A	PPM1D	RAD51
		HIST1H4A	SESN2	PPM1D	RRM1
		HIST1H4A	USP1	PPM1D	RBX1
		IGF1	IGHMBP2	PPM1D	SSBP1
		IGF1	MTOR	PPM1D	UNG
		IGF1	PARP2	PPM1D	WRAP53
		IGF1	TNFRSF10B	PPM1D	USP1
		IGF1	XRCC2	PPM1D	RAD9A
		IGFBP3	POLD1	PPM1D	ZBTB32
		IGFBP3	WRAP53	PPM1D	SESN2
		IGFBP3	ZBTB32	PPM1D	RELA
		IGHMBP2	NHP2	PPM1D	RAD23B
		IGHMBP2	PARP1	PPM1D	TNFRSF10B
		IGHMBP2	POLD1	PPM1D	XRCC2
		IGHMBP2	RAD23B	TNFRSF10B	WRAP53
		IGHMBP2	RBX1	TNFRSF10B	USP1
		IGHMBP2	WRAP53	TNFRSF10B	XRCC2
		IGHMBP2	ZBTB32	TNFRSF10B	UNG
		KDR	PARP2	TNFRSF10B	ZBTB32
		MAPK12	MDM2	RBX1	TNFRSF10B
		MAPK12	MTOR	RBX1	RRM1
		MAPK12	NHP2	RBX1	ZBTB32
		MAPK12	RBX1	RBX1	RPL13A
		MAPK12	RELA	RBX1	USP1
		MAPK12	WRAP53	RBX1	SSBP1
		MDM2	MT1X	RBX1	XRCC2
		MDM2	POLD1	RBX1	RELA
		MDM2	TNFRSF10B	RBX1	WRAP53
		MT1X	PARP1	RBX1	SESN2
		MT1X	POLD1	RBX1	UNG
		MT1X	POLR2A	PARP2	RPL13A
		MT1X	RAD23B	PARP2	POLR2A
		MT1X	RBX1	PARP2	RRM1
		MT1X	ZBTB32	PARP2	RAD9A
		MTOR	NHP2	PARP2	RAD51
		MTOR	PARP1	PARP2	POLE
		NHP2	TNFRSF10B	PARP2	POLD4
		NHP2	UNG	PARP2	USP1
		PARP1	POLD4	PARP2	WRAP53
		DNTT	PARP2	PARP2	RBX1
		MTOR	PARP2	PARP2	POLM
		PARP2	POLD1	PARP2	TNFRSF10B
		PARP2	SESN2	PARP2	RAD23B
		PARP2	SSBP1	PARP2	RELA
		PARP2	ZBTB32	PARP2	POLD1
		PMS2	SESN2	PARP2	SESN2
		PMS2	TNFRSF10B	PARP2	SSBP1
		POLD1	ZBTB32	PARP2	ZBTB32
		POLD4	XRCC2	PARP2	PPM1D
		PARP2	PPM1D	PARP2	UNG
		PPM1D	RAD23B	NAMPT	PARP1
		PPM1D	TNFRSF10B	NAMPT	PARP2
		RAD23B	ZBTB32	RPL13A	RRM1
		MAPK12	SESN2	RPL13A	SSBP1
		SESN2	TNFRSF10B	RPL13A	USP1
		MAPK12	TNFRSF10B	RPL13A	WRAP53
		TNFRSF10B	UNG	RPL13A	UNG
		TNFRSF10B	ZBTB32	RPL13A	XRCC2
		PARP2	UNG	RPL13A	ZBTB32
		USP1	WRAP53	RPL13A	TNFRSF10B
		CDK2	ZBTB32	RPL13A	SESN2
		ATM	PARP2	POLM	RAD51
		ATM	RELA	POLM	SSBP1
		CDK4	XRCC2	POLM	USP1
		CDK6	RELA	POLM	RRM1
		CDK6	XRCC2	POLM	TNFRSF10B
		CETN2	XRCC2	POLM	RPL13A
		DNTT	HIST1H4A	POLM	PPM1D
		EGFR	MT1X	POLM	RAD9A
		EGFR	RAD23B	POLM	SESN2
		ERCC1	RELA	POLM	WRAP53
		HIST1H4A	XRCC2	POLM	RAD23B
		IGFBP3	XRCC2	POLM	RBX1
		MT1X	NHP2	POLM	POLR2A
		MTOR	RELA	POLM	ZBTB32
		NHP2	RELA	POLM	RELA
		PARP1	POLD1	POLM	UNG
		PARP1	RAD9A	POLM	XRCC2
		PARP1	TNFRSF10B	WRAP53	ZBTB32
		PARP1	UNG	WRAP53	XRCC2
		PARP1	XRCC2	NHP2	RPL13A
		PARP1	ZBTB32	NHP2	USP1
		POLD1	XRCC2	NHP2	POLE
		PPM1D	XRCC2	NHP2	RRM1
		RAD23B	RELA	NHP2	POLR2A
		RAD23B	SESN2	NHP2	POLM
		RAD23B	XRCC2	NHP2	RAD51
		RAD9A	RELA	NHP2	SSBP1
		RAD9A	XRCC2	NHP2	RAD9A
		RBX1	UNG	NHP2	RBX1
		SESN2	XRCC2	NHP2	POLD1
		WRAP53	XRCC2	NHP2	PARP1
		CDK2	XRCC2	NHP2	PMS2
		PARP1	RAD51	NHP2	POLD4
		EGFR	MTOR	NHP2	RAD23B
		BRCA1	EGFR	NHP2	PPM1D
		RAD51	RAD9A	NHP2	ZBTB32
		RAD51	XRCC2	NHP2	SESN2
		BRCA1	XRCC2	NHP2	WRAP53
		POLD1	RAD51	NHP2	XRCC2
		RAD51	RELA	NHP2	TNFRSF10B
		POLD1	RELA	NHP2	UNG
		BRCA1	RAD51	NHP2	RELA
		CDK4	PARP1	POLD4	RPL13A
		POLD1	POLR2A	POLD4	POLR2A
		POLR2A	WRAP53	POLD4	SSBP1
		EGFR	IGFBP3	POLD4	UNG
		EGFR	PARP1	POLD4	RRM1
		CDK4	CDK6	POLD4	POLE
		CDK2	CDK4	POLD4	PPM1D
		CDK2	CDK6	POLD4	SESN2
		ATM	BRCA1	POLD4	TNFRSF10B
		ATM	PARP1	POLD4	USP1
		BRCA1	PARP1	POLD4	RAD51
		BRCA1	PARP2	POLD4	RAD9A
		KRAS	TBK1	POLD4	RBX1
		CHEK2	TP53	POLD4	RELA
		KRAS	VDAC1	POLD4	POLM
		KRAS	MAPK14	POLD4	RAD23B
		EGFR	KRAS	POLD4	WRAP53
		CDK4	KRAS	POLD4	ZBTB32
		DHX8	KRAS	POLD4	XRCC2
		KRAS	MIS18A	SESN2	SSBP1
		KRAS	SMC4	SESN2	USP1
		CDC16	KRAS	SESN2	UNG
		KRAS	PLK1	SESN2	WRAP53
		KRAS	THOC1	SESN2	ZBTB32
		KRAS	USP39	SESN2	TNFRSF10B
		CCNA2	KRAS	SESN2	XRCC2
		COPS3	KRAS
		COPS4	KRAS
		KRAS	OIP5
		KIF2C	KRAS
		KRAS	NAE1
		CASC5	KRAS
		CDCA8	KRAS
		ANAPC1	KRAS
		ANAPC4	KRAS
		CDC27	KRAS
		KRAS	PSMA5
		KRAS	PSMB5
		KRAS	PSMB6
		KDR	RRM1
		EGFR	PARP2
		MTOR	TOP1
		CDK4	PRKDC
		AKT1	PRKDC
		PIK3R1	VHL
		CDK4	CHEK2
		CASP8	MTOR
		HDAC2	SMARCA4
		HDAC6	PIK3CA
		APC	SMARCB1
		MTOR	PTEN
		FGFR3	VHL
		BRCA1	TOP1
		PDGFRA	RRM2
		FGFR3	FNTA
		SMARCB1	VHL
		BRAF	HDAC2
		FNTA	KDM6A
		BRCA1	RB1
		CDK6	VHL
		ERBB2	RRM2
		KIT	RPS6KB1
		BRAF	PIK3CA
		RPS6KB1	RRM2
		BRCA1	HDAC2
		HDAC2	MAP2K1
		CDK9	PDGFRA
		ROR1	VHL
		CASP8	VHL
		PBRM1	VHL
		RPS6KB1	VHL
		CDK4	ERBB2
		ABL1	RPS6KB1
		CDK9	PRKDC
		CDK6	FGFR3
		HDAC2	VHL
		FLT3	VHL
		CHEK1	MET
		CASP8	CDKN1B
		BCL2	CDK4
		CDK4	TOP1
		VEGFA	VHL
		ERBB2	SRC
		BRAF	EGFR
		IGF1R	PRKDC
		PRKDC	RRM2
		CHEK1	PRKDC
		PRKDC	VHL
		CDK4	VHL
		CHEK1	VHL
		APC	VHL
		KDM5C	VHL
		BRCA1	CHEK1
		RRM2	VHL
		HSP90AA1	VHL
		CDK9	SMAD4
		ARID1A	VHL
		MAP2K1	VHL
