# Supplementary material for: Optimal control nodes in disease-perturbed networks as targets for combination therapy
Source: Nat Commun. 2019 May 16;10:2180. doi: 10.1038/s41467-019-10215-y (PMC6522545; doi:10.1038/s41467-019-10215-y)
Supplement: Supplementary file 7 — Supplementary Data 4 [file 41467_2019_10215_MOESM7_ESM.xlsx]

## Sheet: Supplementary Table 4
Supplementary Data File 4. Supporting evidence for discovered optimal control nodes (OCNs) in three cancer types.
Cancer type	OCNs	Known or predicted role in cancer	Reference
			(PMID)
HCC	NCSTN	known cancer drug target	19366792; 22974708
	APH1A		24874471; 22974708
	MAPKAPK2		27619201; 26377941
	OGT	cancer progression	21461968; 28347804
	NEU3		17334392; 25408341
	KAT2A		27486509; 25659580
	PPP2R2A	metastasis suppression; play a key role in DNA repair	20103675; 23087057
	NME1	metastasis suppression	22706779
	PLK3	tumor suppressor gene	20112253; 25915845
	SLC19A3	drug resistance	12861052; 23893925
	DNM1	novel key regulator	28171750; 22318146
	GNAZ		23640210
	IRAK3
	RGS12
	CYP2A7
LUAD	PARP1	known cancer drug target	23934192; 23239809; 26898760
	HIF1A		20512076
	S1PR1		15489955; 23954895
	FGFR2		28303906; 25035393
	PTP4A1		17234774
	MKNK1		21233335; 24613018
	KAT2B	cancer progression	25659580
	PLCE1		24357048
	MPC2	cancer metabolism	25458841
	SNAI1	metastasis promotion	23157169; 25003810
	EGR1	tumor suppressor gene	15774784; 24990820
	EGLN2		24935227
	CCNA2	synthetic lethal partner of KRAS	19490893
	TAF12	novel key regulator	18567809; 25965574
	GNG7		23640210; 9600093
	OCRL		26267533; 26916021
	COX4I2
	SPTBN2
	ASPA
	POLA2
	RGS9
	RFNG
	HSD3B1
BRCA	PLK1	known cancer drug target	22517885; 17369857; 22309939
	EGFR		23073759; 28398698; 20813200
	PSENEN		19513078; 26341688
	PTP4A1		18259840; 27377268
	ESPL1	oncogene	24276237; 18728194; 25086634
	EGR1	tumor suppressor gene; interact with TBX2	9212230; 27377973; 20348948
	SNAI1	metastasis promotion	15448698; 24168186
	RELN	metastasis suppression	20847288
	SIK1		19622832; 19724060
	MAML2	cancer progression	27207652
	CCNA2		25220500; 16670718
	ACSL6	cancer metabolism	25866768
	DGKG	novel key regulator	17384583; 28218473
	GNG11
	ACSBG1
