# Supplementary material for: Optimal control nodes in disease-perturbed networks as targets for combination therapy
Source: Nat Commun. 2019 May 16;10:2180. doi: 10.1038/s41467-019-10215-y (PMC6522545; doi:10.1038/s41467-019-10215-y)
Supplement: Supplementary file 8 — Supplementary Data 5 [file 41467_2019_10215_MOESM8_ESM.xlsx]

## Sheet: Supplementary Table 5
Supplementary Data File 5. Identified synergistic optimal control node (OCN) pairs in three cancer types.
Hepatocellular carcinoma								Lung adenocarcinoma								Breast carcinoma
OCN_1	OCN_2	Synergy score	p-value of synergy score	BH-adjusted p-value of synergy score	Interaction term p-value in the Cox model			OCN_1	OCN_2	Synergy score	p-value	BH-adjusted p-value	Interaction term p-value in the Cox model			OCN_1	OCN_2	Synergy score	p-value	BH-adjusted p-value	Interaction term p-value in the Cox model
NCSTN	DNM1	0.0247882	0.00458841	0.0444127	0.018806			CCNA2	PTP4A1	0.0454645	0.0027527	0.0276026	0.053968			PTP4A1	CCNA2	0.067072	0.0013775	0.0151888	0.038498
APH1A	NCSTN	0.0148721	0.00802779	0.0444127	0.006328			CCNA2	PARP1	0.0445859	0.0028367	0.0276026	0.389548			EGR1	SNAI1	0.0656189	0.0014413	0.0151888	0.26705
APH1A	DNM1	0.0110849	0.0100379	0.0444127	0.013542			PTP4A1	PARP1	0.0445346	0.0028419	0.0276026	0.152896			PTP4A1	EGR1	0.0655966	0.001442	0.0151888	0.0455
GNAZ	NCSTN	0.00939266	0.0112448	0.0444127	0.357516			CCNA2	EGR1	0.0443095	0.0028628	0.0276026	0.137344			PTP4A1	SNAI1	0.0655966	0.001442	0.0151888	0.045187
GNAZ	DNM1	0.00855476	0.0119498	0.0444127	0.0212			CCNA2	SNAI1	0.0443095	0.0028628	0.0276026	0.140927			CCNA2	EGR1	0.0655932	0.0014421	0.0151888	0.018532
RGS12	NCSTN	0.00831415	0.0121797	0.0444127	0.001022			EGR1	PARP1	0.0442967	0.0028631	0.0276026	0.135609			CCNA2	SNAI1	0.0655932	0.0014421	0.0151888	0.170002
RGS12	DNM1	0.00830605	0.012187	0.0444127	0.033579			SNAI1	PARP1	0.0442967	0.0028631	0.0276026	0.015146			MAML2	CCNA2	0.0490354	0.0024784	0.0151888	0.112491
OGT	NCSTN	0.00756676	0.0129613	0.0444127	0.145203			PTP4A1	EGR1	0.0442606	0.0028676	0.0276026	0.050283			MAML2	PTP4A1	0.0488365	0.0024932	0.0151888	0.003469
NCSTN	CYP2A7	0.00736559	0.0131835	0.0444127	0.12765			PTP4A1	SNAI1	0.0442606	0.0028676	0.0276026	0.029421			MAML2	EGR1	0.0482232	0.0025436	0.0151888	0.17229
APH1A	OGT	0.00683912	0.0138405	0.0444127	0.091704			EGR1	SNAI1	0.0440233	0.0028919	0.0276026	0.037888			MAML2	SNAI1	0.0482232	0.0025436	0.0151888	0.014819
NCSTN	PPP2R2A	0.00639548	0.0144358	0.0444127	0.018895			MKNK1	HIF1A	0.0327098	0.0040973	0.0276026	0.142707			EGFR	MAML2	0.0461852	0.0027063	0.0151888	0
DNM1	CYP2A7	0.00617467	0.0147784	0.0444127	0.091834			MKNK1	CCNA2	0.0314085	0.0043178	0.0276026	0.17877			GNG11	MAML2	0.0401208	0.0032164	0.0151888	0.029005
NCSTN	PLK3	0.00572337	0.0154838	0.0444127	0.029329			MKNK1	PTP4A1	0.0313055	0.0043336	0.0276026	0.223097			MAML2	SIK1	0.0389823	0.0033311	0.0151888	0.124779
APH1A	PPP2R2A	0.00540035	0.0160275	0.0444127	0.072106			MKNK1	PARP1	0.0312755	0.004339	0.0276026	0.022303			EGFR	CCNA2	0.0387669	0.0033529	0.0151888	0.166489
GNAZ	RGS12	0.0053592	0.0161077	0.0444127	0.087841			MKNK1	EGR1	0.0308325	0.0043963	0.0276026	0.123976			EGFR	PTP4A1	0.038663	0.0033645	0.0151888	0.000682
IRAK3	NCSTN	0.00525304	0.0162934	0.0444127	0.313153			MKNK1	SNAI1	0.0308325	0.0043963	0.0276026	0.09186			EGFR	EGR1	0.0381912	0.0034139	0.0151888	0.124717
PPP2R2A	PLK3	0.00524025	0.0163186	0.0444127	0.153327			MKNK1	FGFR2	0.028642	0.004702	0.0276026	0.039088			EGFR	SNAI1	0.0381912	0.0034139	0.0151888	0.067703
PPP2R2A	DNM1	0.00519418	0.0163933	0.0444127	0.173094			CCNA2	HIF1A	0.0286066	0.0047088	0.0276026	0.113525			EGFR	GNG11	0.0376142	0.0034749	0.0151888	0.12703
OGT	DNM1	0.00510157	0.0165792	0.0444127	0.103532			PTP4A1	HIF1A	0.0285123	0.0047253	0.0276026	0.335487			EGFR	SIK1	0.0359483	0.0036469	0.0151888	0.072867
PPP2R2A	MAPKAPK2	0.00489065	0.0169971	0.0444127	0.079472			HIF1A	PARP1	0.0284529	0.0047339	0.0276026	0.163425			GNG11	CCNA2	0.0354939	0.0037003	0.0151888	0.004012
APH1A	PLK3	0.00469071	0.0174136	0.0444127	0.020879			HIF1A	EGR1	0.0280357	0.0048018	0.0276026	0.111604			GNG11	PTP4A1	0.0353667	0.0037199	0.0151888	0.047709
APH1A	MAPKAPK2	0.00465501	0.017477	0.0444127	0.022442			HIF1A	SNAI1	0.0280357	0.0048018	0.0276026	0.006577			GNG11	EGR1	0.0349339	0.0037793	0.0151888	0.012526
NCSTN	MAPKAPK2	0.00464428	0.0175006	0.0444127	0.093402			GNG7	MKNK1	0.0252774	0.0052545	0.0276026	0.203039			GNG11	SNAI1	0.0349339	0.0037793	0.0151888	0.004408
PLK3	MAPKAPK2	0.00454432	0.0177193	0.0444127	0.006073			S1PR1	MKNK1	0.0252364	0.0052618	0.0276026	0.340733			CCNA2	SIK1	0.0344418	0.0038368	0.0151888	0.243066
DNM1	PLK3	0.00445644	0.0179144	0.0444127	0.072224			S1PR1	CCNA2	0.0233354	0.0056115	0.0276026	0.028168			PTP4A1	SIK1	0.0343232	0.0038513	0.0151888	0.001877
GNAZ	APH1A	0.00415271	0.0185908	0.0444127	0.021108			HIF1A	FGFR2	0.0232703	0.0056246	0.0276026	0.074849			SIK1	EGR1	0.033907	0.0039057	0.0151888	0.08452
IRAK3	DNM1	0.00410212	0.018712	0.0444127	0.145514			S1PR1	PTP4A1	0.0232598	0.0056269	0.0276026	0.003216			SIK1	SNAI1	0.033907	0.0039057	0.0151888	0.067079
APH1A	IRAK3	0.00407804	0.0187788	0.0444127	0.066363			S1PR1	PARP1	0.0232133	0.0056346	0.0276026	0.149555			GNG11	SIK1	0.0289836	0.0045506	0.0153018	0.000304
APH1A	RGS12	0.00400015	0.0189796	0.0444127	0.121494			GNG7	FGFR2	0.0229667	0.0056822	0.0276026	0.061837			CCNA2	RELN	0.0286372	0.0045988	0.0153018	0.164986
RGS12	CYP2A7	0.00395464	0.0190927	0.0444127	0.147418			S1PR1	EGR1	0.0228799	0.0056974	0.0276026	0.019688			PTP4A1	RELN	0.0285283	0.0046138	0.0153018	0.146134
GNAZ	CYP2A7	0.00394226	0.0191273	0.0444127	0.101133			S1PR1	SNAI1	0.0228799	0.0056974	0.0276026	0.000832			EGR1	RELN	0.0281795	0.0046634	0.0153018	0.253444
RGS12	PLK3	0.0038805	0.0192807	0.0444127	0.053054			FGFR2	PARP1	0.0213648	0.0059992	0.0276026	0.042766			SNAI1	RELN	0.0281795	0.0046634	0.0153018	0.34029
APH1A	CYP2A7	0.00356304	0.0201683	0.0444127	0.186522			CCNA2	FGFR2	0.0213048	0.006013	0.0276026	0.038196			MAML2	RELN	0.0271594	0.0048328	0.0153771	0.012989
OGT	PPP2R2A	0.00327015	0.0210815	0.0444127	0.070042			PTP4A1	FGFR2	0.0212363	0.0060263	0.0276026	0.040526			EGFR	RELN	0.0235628	0.0054394	0.0167981	0.056036
GNAZ	PLK3	0.00318781	0.0213553	0.0444127	0.063159			S1PR1	HIF1A	0.0212353	0.0060264	0.0276026	0.005666			GNG11	RELN	0.0206432	0.0059901	0.0179703	0.193284
DNM1	MAPKAPK2	0.00317458	0.0214034	0.0444127	0.261154			GNG7	HIF1A	0.0210928	0.0060593	0.0276026	0.04394			SIK1	RELN	0.0190226	0.0063267	0.0184529	0.080274
OGT	PLK3	0.00302666	0.0219436	0.0444127	0.230367			FGFR2	EGR1	0.020936	0.0060946	0.0276026	0.000594			PSENEN	CCNA2	0.00711613	0.0119618	0.0315688	0.229391
IRAK3	OGT	0.00287172	0.0225406	0.0444127	0.142785			FGFR2	SNAI1	0.020936	0.0060946	0.0276026	0.060698			PSENEN	PTP4A1	0.0070956	0.0119867	0.0315688	0.187584
PLK3	CYP2A7	0.00271159	0.0232203	0.0444127	0.00095			GNG7	CCNA2	0.0192622	0.0064652	0.0276026	0.253796			PSENEN	EGR1	0.00705685	0.0120262	0.0315688	0.212803
IRAK3	PPP2R2A	0.00268009	0.0233543	0.0444127	0.012802			GNG7	PTP4A1	0.0192049	0.0064784	0.0276026	0.074536			PSENEN	SNAI1	0.00705685	0.0120262	0.0315688	0.070046
NEU3	NCSTN	0.00266536	0.0234172	0.0444127	0.210503			GNG7	PARP1	0.0191435	0.0064921	0.0276026	0.002325			MAML2	PSENEN	0.00626145	0.0129799	0.0324899	0.069932
OGT	MAPKAPK2	0.00265623	0.0234598	0.0444127	0.055818			GNG7	EGR1	0.0188643	0.0065641	0.0276026	0.131909			PSENEN	SIK1	0.00611554	0.013179	0.0324899	0.132975
GNAZ	OGT	0.00247779	0.0242653	0.0444127	0.043327			GNG7	SNAI1	0.0188643	0.0065641	0.0276026	0.031511			EGFR	PSENEN	0.00601791	0.0133054	0.0324899	0.216959
RGS12	NEU3	0.00245526	0.0243825	0.0444127	0.175739			HSD3B1	CCNA2	0.0183533	0.0066858	0.0276026	0.228368			GNG11	PSENEN	0.00461849	0.0157174	0.0338211	0.319181
GNAZ	PPP2R2A	0.00241919	0.0245568	0.0444127	0.045181			HSD3B1	PTP4A1	0.0182889	0.0067012	0.0276026	0.003524			CCNA2	PLK1	0.00459841	0.01576	0.0338211	0
GNAZ	NEU3	0.00235445	0.0248826	0.0444127	0.218722			HSD3B1	PARP1	0.0182461	0.0067133	0.0276026	0.322031			PTP4A1	PLK1	0.00459017	0.0157808	0.0338211	0.017861
APH1A	NEU3	0.00227794	0.0252885	0.0444127	0.098921			HSD3B1	EGR1	0.0179911	0.0067778	0.0276026	0.308135			PLK1	EGR1	0.00451033	0.0159759	0.0338211	0.056082
RGS12	PPP2R2A	0.00226968	0.0253294	0.0444127	0.130004			HSD3B1	SNAI1	0.0179911	0.0067778	0.0276026	0.180397			PLK1	SNAI1	0.00451033	0.0159759	0.0338211	0.220687
NEU3	DNM1	0.00224195	0.0254931	0.0444127	0.041466			MKNK1	OCRL	0.0172587	0.006981	0.0276026	0.022444			ESPL1	EGFR	0.00424176	0.0166338	0.0338211	0.138005
PPP2R2A	CYP2A7	0.00223401	0.0255385	0.0444127	0.293463			S1PR1	FGFR2	0.0170921	0.0070254	0.0276026	0.097335			PSENEN	RELN	0.00419637	0.0167567	0.0338211	0.312356
IRAK3	PLK3	0.00222318	0.0256058	0.0444127	0.123668			S1PR1	GNG7	0.0163523	0.0072387	0.0276026	0.232049			EGFR	PLK1	0.00397752	0.0173461	0.0338211	0.054743
NEU3	PLK3	0.00215743	0.0259654	0.0444127	0.229659			OCRL	HIF1A	0.0160485	0.0073244	0.0276026	0.081083			ESPL1	CCNA2	0.00390732	0.0175702	0.0338211	0.034677
IRAK3	MAPKAPK2	0.00210848	0.0262432	0.0444127	0.02686			HSD3B1	HIF1A	0.0149997	0.0076441	0.0276026	0.190862			ESPL1	PTP4A1	0.00389876	0.0175966	0.0338211	0.042285
KAT2A	NCSTN	0.00208582	0.0263815	0.0444127	0.110162			MKNK1	HSD3B1	0.014883	0.0076856	0.0276026	0.172471			ESPL1	EGR1	0.00386049	0.0177158	0.0338211	0.19699
RGS12	OGT	0.00206067	0.0265387	0.0444127	0.244108			OCRL	CCNA2	0.0147112	0.0077376	0.0276026	0.064983			ESPL1	SNAI1	0.00386049	0.0177158	0.0338211	0.112429
KAT2A	PLK3	0.00197303	0.0270629	0.0444127	0.2404			OCRL	PTP4A1	0.014666	0.007752	0.0276026	0.117975			ESPL1	RELN	0.00358275	0.0185952	0.034866	0.11267
CYP2A7	MAPKAPK2	0.00190753	0.0274943	0.0444127	0.165522			OCRL	PARP1	0.0146554	0.0077541	0.0276026	0.039378			GNG11	PLK1	0.0033524	0.0194047	0.0357455	0.012915
APH1A	KAT2A	0.00189549	0.0275758	0.0444127	0.092225			OCRL	EGR1	0.0144334	0.0078225	0.0276026	0.048538			PLK1	RELN	0.00321185	0.0199412	0.0361004	0.20608
GNAZ	KAT2A	0.00189394	0.0275856	0.0444127	0.172544			OCRL	SNAI1	0.0144334	0.0078225	0.0276026	0.057859			MAML2	PLK1	0.00309749	0.0204302	0.0363588	0.127498
RGS12	KAT2A	0.00188372	0.0276557	0.0444127	0.142068			GNG7	OCRL	0.0137708	0.0080353	0.0276026	3e-06			SIK1	PLK1	0.00273831	0.0220916	0.0386603	0.072931
GNAZ	MAPKAPK2	0.00182086	0.0280766	0.0444127	0.080911			MKNK1	RGS9	0.0134144	0.0081617	0.0276026	0.014712			ESPL1	GNG11	0.00246525	0.0235745	0.0405791	0.037182
GNAZ	IRAK3	0.00180361	0.0282021	0.0444127	0.220752			GNG7	RGS9	0.0134036	0.0081649	0.0276026	0.13856			ESPL1	MAML2	0.00228852	0.0245989	0.0416594	0.053495
KAT2A	DNM1	0.00180315	0.0282043	0.0444127	0.197262			OCRL	FGFR2	0.0133182	0.0081967	0.0276026	0.292635			ESPL1	SIK1	0.00197226	0.0267408	0.044568	0.030895
OGT	NEU3	0.00175753	0.0285334	0.0444127	0.495085			MPC2	HIF1A	0.0130012	0.0083116	0.0276026	0.232936
KAT2A	PPP2R2A	0.00170507	0.0289414	0.0444127	0.036152			MKNK1	MPC2	0.0123692	0.0085709	0.0276026	0.017016
NEU3	CYP2A7	0.00168509	0.0290967	0.0444127	0.022153			CCNA2	RGS9	0.0121241	0.0086826	0.0276026	0.180787
OGT	CYP2A7	0.00167947	0.0291423	0.0444127	0.04637			PTP4A1	RGS9	0.0120881	0.0086978	0.0276026	0.182619
NEU3	PPP2R2A	0.0016016	0.0297595	0.0444127	0.000312			RGS9	PARP1	0.0119777	0.008747	0.0276026	0.034502
KAT2A	MAPKAPK2	0.00154741	0.0302056	0.0444127	0.037361			HIF1A	RGS9	0.0119704	0.0087496	0.0276026	0.137471
RGS12	MAPKAPK2	0.0015219	0.0304266	0.0444127	0.523576			FGFR2	RGS9	0.0118968	0.0087915	0.0276026	0.241729
RGS12	IRAK3	0.00146812	0.0308892	0.0444127	0.031054			RGS9	EGR1	0.011796	0.0088299	0.0276026	0.007556
KAT2A	CYP2A7	0.00140065	0.0315081	0.0444127	0.065647			RGS9	SNAI1	0.011796	0.0088299	0.0276026	0.126484
IRAK3	CYP2A7	0.00139199	0.0315859	0.0444127	0.015208			MKNK1	PLCE1	0.0117298	0.0088572	0.0276026	0.118351
NEU3	MAPKAPK2	0.00137298	0.0317687	0.0444127	0.048495			CCNA2	MPC2	0.0114447	0.0089937	0.0276026	0.207715
NEU3	KAT2A	0.00136715	0.0318208	0.0444127	0.157559			MPC2	PTP4A1	0.0114064	0.009012	0.0276026	0.376978
OGT	KAT2A	0.00133462	0.0321464	0.0444127	0.35663			MPC2	PARP1	0.0113926	0.009018	0.0276026	0.05794
IRAK3	NEU3	0.00105246	0.0352985	0.0481343	0.31697			MPC2	FGFR2	0.0113086	0.0090626	0.0276026	0.000867
								HSD3B1	FGFR2	0.0112348	0.0090977	0.0276026	0.285308
								MPC2	EGR1	0.0112252	0.0091024	0.0276026	0.056079
								MPC2	SNAI1	0.0112252	0.0091024	0.0276026	0.037338
								PLCE1	HIF1A	0.0108302	0.0092991	0.0276026	0.006299
								S1PR1	HSD3B1	0.0106609	0.0093899	0.0276026	0.036885
								GNG7	MPC2	0.010561	0.0094406	0.0276026	0.020366
								S1PR1	OCRL	0.0102359	0.009613	0.0276026	0.112807
								GNG7	PLCE1	0.010119	0.0096815	0.0276026	0.017109
								PLCE1	FGFR2	0.0098787	0.0098201	0.0276026	0.175032
								CCNA2	PLCE1	0.0097903	0.0098717	0.0276026	0.126805
								PLCE1	PTP4A1	0.00975966	0.0098939	0.0276026	0.046654
								PLCE1	PARP1	0.00975141	0.0098995	0.0276026	0.030953
								PLCE1	EGR1	0.00960459	0.0099814	0.0276026	0.026527
								PLCE1	SNAI1	0.00960459	0.0099814	0.0276026	0.232094
								GNG7	HSD3B1	0.00952175	0.0100373	0.0276026	0.122226
								S1PR1	RGS9	0.0088522	0.0104987	0.028561	0.007252
								S1PR1	MPC2	0.00816484	0.0110306	0.0296887	0.105504
								OCRL	HSD3B1	0.00739599	0.0117027	0.0300415	0.088716
								MPC2	RGS9	0.00688553	0.0121991	0.0300415	0.021489
								OCRL	PLCE1	0.0068784	0.0122071	0.0300415	0.2665
								S1PR1	PLCE1	0.00674164	0.0123474	0.0300415	0.029371
								OCRL	RGS9	0.00667789	0.0124098	0.0300415	0.037519
								HSD3B1	MPC2	0.00657435	0.0125229	0.0300415	0.030973
								OCRL	MPC2	0.00642593	0.0126937	0.0300415	0.028395
								HSD3B1	RGS9	0.00634725	0.012777	0.0300415	0.469061
								SPTBN2	PARP1	0.00616972	0.0129876	0.0300415	0.031776
								SPTBN2	CCNA2	0.0061604	0.0129976	0.0300415	0.070386
								SPTBN2	PTP4A1	0.00614244	0.0130178	0.0300415	0.246468
								COX4I2	PARP1	0.00606742	0.0131045	0.0300415	0.280925
								SPTBN2	EGR1	0.00605554	0.0131151	0.0300415	0.296983
								SPTBN2	SNAI1	0.00605554	0.0131151	0.0300415	0.1989
								CCNA2	COX4I2	0.00594426	0.0132438	0.0300415	0.206268
								PTP4A1	COX4I2	0.00593336	0.0132583	0.0300415	0.057931
								EGR1	COX4I2	0.00590213	0.013299	0.0300415	0.007241
								SNAI1	COX4I2	0.00590213	0.013299	0.0300415	0.454901
								HSD3B1	PLCE1	0.00503547	0.0144637	0.0323833	0.163511
								PLCE1	RGS9	0.00492736	0.0146168	0.032439	0.007576
								MPC2	PLCE1	0.0048002	0.0148007	0.0325615	0.303908
								GNG7	SPTBN2	0.00463061	0.0150637	0.0328544	0.053518
								HSD3B1	SPTBN2	0.00440671	0.0154291	0.0333638	0.145949
								MKNK1	SPTBN2	0.00430853	0.0155985	0.0334442	0.230908
								SPTBN2	HIF1A	0.00392275	0.0163476	0.0347558	0.120768
								S1PR1	COX4I2	0.00377913	0.0166369	0.0350761	0.008416
								MKNK1	COX4I2	0.0036271	0.0169596	0.035461	0.214858
								GNG7	COX4I2	0.00338187	0.0175459	0.0363862	0.353027
								SPTBN2	FGFR2	0.00331557	0.0177169	0.0364421	0.201329
								S1PR1	SPTBN2	0.00320142	0.0180148	0.036756	0.090126
								HSD3B1	COX4I2	0.00293627	0.0187804	0.0380115	0.281581
								HIF1A	TAF12	0.00230859	0.0210492	0.0405075	0.53158
								FGFR2	COX4I2	0.0023075	0.0210522	0.0405075	0.118349
								SPTBN2	RGS9	0.00213904	0.0217928	0.0405075	0.024354
								HIF1A	COX4I2	0.00212673	0.0218498	0.0405075	0.028572
								CCNA2	TAF12	0.00210508	0.0219427	0.0405075	0.622113
								TAF12	PARP1	0.00207708	0.0220823	0.0405075	0.032495
								PTP4A1	TAF12	0.00206909	0.0221156	0.0405075	0.002998
								TAF12	EGR1	0.00204117	0.0222577	0.0405075	0.020402
								TAF12	SNAI1	0.00204117	0.0222577	0.0405075	0.04975
								RGS9	COX4I2	0.00203318	0.0222964	0.0405075	0.05806
								SPTBN2	COX4I2	0.00201676	0.0223815	0.0405075	0.028313
								RFNG	MKNK1	0.00187495	0.0231289	0.0405075	0.028584
								EGLN2	HIF1A	0.00180992	0.0234924	0.0405075	0.113657
								CCNA2	EGLN2	0.00177749	0.0236892	0.0405075	0.233466
								HSD3B1	TAF12	0.00174372	0.0238906	0.0405075	0.497744
								SPTBN2	MPC2	0.00169409	0.0242017	0.0405075	0.004408
								KAT2B	HSD3B1	0.00162789	0.0246257	0.0405075	0.365241
								EGLN2	PARP1	0.0016199	0.0246821	0.0405075	0.049929
								EGLN2	PTP4A1	0.00161635	0.0247085	0.0405075	0.05685
								RFNG	HIF1A	0.00160469	0.0247852	0.0405075	0.088733
								EGLN2	EGR1	0.00158104	0.0249384	0.0405075	0.009238
								EGLN2	SNAI1	0.00158104	0.0249384	0.0405075	0.019445
								KAT2B	PARP1	0.00156964	0.0250102	0.0405075	0.096694
								GNG7	KAT2B	0.00153341	0.0252559	0.0405075	0.014911
								RFNG	PARP1	0.00153223	0.0252644	0.0405075	0.340515
								RFNG	CCNA2	0.00152827	0.0252937	0.0405075	0.005829
								RFNG	PTP4A1	0.00152763	0.0252983	0.0405075	0.159942
								KAT2B	CCNA2	0.00151525	0.0253909	0.0405075	0.09038
								KAT2B	PTP4A1	0.00150923	0.0254368	0.0405075	0.369394
								RFNG	EGR1	0.00150466	0.025466	0.0405075	0.003976
								RFNG	SNAI1	0.00150466	0.025466	0.0405075	0.04594
								KAT2B	SPTBN2	0.00149851	0.0255112	0.0405075	0.029067
								MPC2	TAF12	0.00148955	0.0255752	0.0405075	0.023927
								KAT2B	EGR1	0.00148386	0.0256174	0.0405075	0.008118
								KAT2B	SNAI1	0.00148386	0.0256174	0.0405075	0.266276
								OCRL	SPTBN2	0.0014251	0.0260514	0.0409379	0.11481
								EGLN2	MPC2	0.00132641	0.0268467	0.0418178	0.2026
								MKNK1	TAF12	0.0012939	0.0271193	0.0418178	0.068803
								FGFR2	TAF12	0.00129062	0.0271457	0.0418178	0.026857
								RFNG	FGFR2	0.00127605	0.0272725	0.0418178	0.125933
								KAT2B	HIF1A	0.00125739	0.0274441	0.0418275	0.232474
								RFNG	GNG7	0.00120918	0.0278984	0.0422652	0.001047
								MPC2	COX4I2	0.00114491	0.0285217	0.0424933	0.245666
								RFNG	KAT2B	0.00114319	0.0285387	0.0424933	0.15391
								HSD3B1	EGLN2	0.00114165	0.0285528	0.0424933	0.084604
								GNG7	TAF12	0.00110798	0.0288854	0.0427369	0.050112
								SPTBN2	PLCE1	0.00106925	0.0292849	0.043076	0.091262
								RFNG	S1PR1	0.00104305	0.0295798	0.0432583	0.08169
								MKNK1	KAT2B	0.000950102	0.0306833	0.0446142	0.054537
								S1PR1	TAF12	0.000905614	0.0312367	0.0451593	0.191139
								RGS9	TAF12	0.000872177	0.0316791	0.0455387	0.478453
								OCRL	COX4I2	0.000798683	0.0326832	0.0467167	0.059472
								KAT2B	COX4I2	0.000784304	0.0328888	0.0467464	0.205537
								RFNG	HSD3B1	0.000770354	0.0331002	0.0467841	0.007108
								KAT2B	TAF12	0.000699901	0.0342127	0.0477992	0.181301
								MKNK1	EGLN2	0.000698248	0.0342396	0.0477992	0.002064
								EGLN2	TAF12	0.000689829	0.0343852	0.0477992	0.050117
								EGLN2	FGFR2	0.000660407	0.0348806	0.0482229	0.108354
								SPTBN2	TAF12	0.000636661	0.035297	0.0484249	0.150228
								RFNG	OCRL	0.000630828	0.0354095	0.0484249	0.19688
								EGLN2	RGS9	0.0006005	0.0359883	0.0485197	0.002482
								RFNG	MPC2	0.000599345	0.0360085	0.0485197	0.01665
								S1PR1	EGLN2	0.000596799	0.0360542	0.0485197	0.022724
								PLCE1	COX4I2	0.000552111	0.0369498	0.0492295	0.2269
								RFNG	RGS9	0.000551065	0.0369708	0.0492295	0.026648
								KAT2B	FGFR2	0.000533077	0.0373479	0.0494713	0.00066
								OCRL	TAF12	0.000513865	0.0377685	0.0497679	0.260141
