# Supplementary material for: Optimal control nodes in disease-perturbed networks as targets for combination therapy
Source: Nat Commun. 2019 May 16;10:2180. doi: 10.1038/s41467-019-10215-y (PMC6522545; doi:10.1038/s41467-019-10215-y)
Supplement: Supplementary file 9 — Supplementary Data 6 [file 41467_2019_10215_MOESM9_ESM.xlsx]

## Sheet: Supplementary Table 6
Supplementary Data File 6. Supporting evidence for the role of crosstalk genes in therapy resistance.
Literature evidence is presented for crosstalk genes controlled by both synergistic and non-synergistic OCN pairs. Empirical p-value is calculated using a null distribution of ∆D (effect of a crosstalk gene on the interaction density between two OCRs) of crosstalk genes controlled by one million randomly selected gene pairs from the input regulatory network. PMID, PubMed reference ID.
a. Crosstalk genes controlled by synergistic OCNs
Hepatocellular carcinoma				Lung adenocarcinoma				Breast invasive carcinoma
Crosstalk gene (42)	Empirical p-value	Reference (PMID)		Crosstalk gene (63)	Empirical p-value	Reference (PMID)		Crosstalk gene (11)	Empirical p-value	Reference (PMID)
LCK	0.0284631			PIK3R1	0.0273196			PTEN	0.0521104	28165066
PIP5K1A	0.0295163			RAC1	0.0281276	24750242		PIK3CA	0.0573734	24366379
SRC	0.0306729	26378040; 27473084		RHOA	0.0330395	23358651; 27888624		RAC1	0.0608697	19509242
PIK3CG	0.0338482	27100895		LCK	0.0395738			EGFR	0.0813634	24887236
PIK3CD	0.0347655	27100895		SOS1	0.0442634	25071181		SOS1	0.0898737
HRAS	0.0399835	25189269		SHC1	0.0453986	24189400		ERBB4	0.0917084	25590338
VAV1	0.0433258			FYN	0.0471519			LCK	0.0941183	26126114
PIP5K1C	0.0454252			IRS1	0.0491947	25173427; 27612490		GRB2	0.095657	12149644
GNAI2	0.0455026			PTK2	0.0512904	25098269; 23358651		SHC1	0.0972309	23876235
GNAI1	0.0470442			GAB1	0.0526116	22089117; 22789825		FYN	0.0982779	24882577
MAPK3	0.0477411	26767647		PIP5K1A	0.0557223			CCNB1	0.0998746	19113992; 17359284
RAC1	0.0493399	11960367		PIP5K1B	0.0594343
CTNNB1	0.0497823	25893304; 26811628		POFUT2	0.0607189
SYK	0.0531517	22585575; 25310533		PIK3CD	0.0620327
CALM2	0.0541008			PIP5K1C	0.0631878
CD3G	0.0562154			B4GALT1	0.0635164	15611127; 23744354
LCP2	0.0563391			B4GALT2	0.0635164
PIK3CB	0.0582239	27100895		SRC	0.0635342	27419630
SHC1	0.0595196	12586295		GAB2	0.0640978	27612490
PIK3CA	0.0599813	27100895; 18722373		PIK3CB	0.0641144	25982275
GNAI3	0.0609895			PIP5KL1	0.0648242
PIK3R1	0.0618067	27100895		GNAI2	0.0656714
RHOA	0.0634397	27798869; 27888624		PIK3CG	0.0662275
JAK2	0.0635794	25057499		NME1	0.0690652	9932606; 20559153
MAPK14	0.0695433	25216638		CD247	0.0698134
CDK1	0.0700555	22841670		CD3G	0.0704369
PIP5K1B	0.0701833			NME2	0.0705334	25906011; 25249619
CCNB1	0.0726236	22841670		NME3	0.0705334
MAPK11	0.0735958			NME4	0.0705334
PTPN11	0.0753234	28059452		NME6	0.0705334
INPPL1	0.0758285			NME7	0.0705334
MAPK1	0.0770342	26767647		CDK1	0.0728585	21887332
PTK2	0.0776753	27100895		B3GALTL	0.0735101
PIP5KL1	0.0814006			CCNB1	0.0743674	24832599
BTK	0.0856772			NME1-NME2	0.0787553
GRB2	0.0887633			NME5	0.0787553
NME1	0.0912345			IGKC	0.0792865
CALM1	0.09368			IGKV1-5	0.0792865
CALM3	0.09368			IGKV4-1	0.0792865
SOS1	0.0936908	25980493		IGLC1	0.0792865
VAV2	0.0937848			IGLC2	0.0792865
ITK	0.0981955			IGLC3	0.0792865
				IGLC6	0.0792865
				CTNNB1	0.0821499	26860078
				PIK3CA	0.0841505	27528220
				GRB2	0.0868933	24189400
				PTEN	0.0885965	26579470; 26796257
				PRKCD	0.0905324	12591726
				VAV1	0.0913548
				CCNA2	0.0924493
				PLK1	0.0928832	27384992
				CPSF6	0.0932469
				LRRFIP1	0.0932469	22659329
				FGFR2	0.0941724	21152424
				KL	0.0941724	23437382
				KLB	0.0941724
				PKM	0.0947218	20507318
				VAV2	0.0951054
				CALM1	0.0952047
				PFKL	0.0955349
				PFKP	0.0963613
				B4GALT3	0.0967891
				FGFR4	0.0991542	23524567
b. Crosstalk genes controlled by non-synergistic OCNs
Hepatocellular carcinoma				Lung adenocarcinoma				Breast invasive carcinoma
Crosstalk gene (14)	Empirical p-value	Reference (PMID)		Crosstalk gene (25)	Empirical p-value	Reference (PMID)		Crosstalk gene (12)	Empirical p-value	Reference (PMID)
NME1	0.0654322			NME1	0.0554051	9932606; 20559153		CCNB1	0.0704262	19113992; 17359284
NME1-NME2	0.0666345			NME2	0.0563081	25906011; 25249619		ACSS2	0.0714633
NME2	0.0666345			NME4	0.0563081			ACSM2A	0.0793831
NME3	0.0666345			NME1-NME2	0.0568414			ACSM2B	0.0793831
NME4	0.0666345			NME3	0.0568414			ACSM5	0.0793831
NME5	0.0666345			NME5	0.0568414			EHHADH	0.0862965
NME6	0.0666345			NME6	0.0568414			RXRA	0.0887992	15082790; 15318936
NME7	0.0666345			NME7	0.0568414			ALDH1B1	0.0914463
PFKL	0.0935994			RAC1	0.0603036	24750242		ALDH2	0.0914463
PFKM	0.0935994			PIK3R1	0.0639904			ALDH3A2	0.0914463
PFKP	0.0935994			RHOA	0.0735688	23358651; 27888624		ALDH9A1	0.0914463
PIP5K1A	0.0944869			ALDH9A1	0.0808574			HADHB	0.0970777
MAPK11	0.0952475			CACNA2D2	0.0818551
PIP5K1C	0.0971463			PFKL	0.0819042
				ALDH1B1	0.0822267	25940289
				ALDH2	0.0822267	22079344
				ALDH3A2	0.0822267
				ALDH7A1	0.0822267
				PFKP	0.0824556
				HTR3A	0.08501
				HTR3C	0.08501
				PFKM	0.0867617
				PKM	0.0912329	20507318
				PKLR	0.09196
				GNG2	0.0969344
