# Supplementary material for: Optimal control nodes in disease-perturbed networks as targets for combination therapy
Source: Nat Commun. 2019 May 16;10:2180. doi: 10.1038/s41467-019-10215-y (PMC6522545; doi:10.1038/s41467-019-10215-y)
Supplement: Supplementary file 10 — Supplementary Data 7 [file 41467_2019_10215_MOESM10_ESM.xlsx]

## Sheet: Supplementary Table 7
Supplementary Data File 7. sgRNA sequences for CRISPR-based growth assay used in this study.
Guide RNA ID	Sequence
NCSTN-1	GCAGAGAGGCAAGATGGCTA
NCSTN-2	GCGTTGAGCAGGCGAACACA
DNM1-2	GTGACAATGCCAGATCCTCG
OGT-1	GGCGTCTTCCGTGGGCAACG
CCNA2-2	TGTTGGGCAACTCTGCGCCG
PTP4A1-1	ATTCATCAACCGGTTCACAC
PTP4A1-2	CATCAACCGGTTCACACCGG
PARP1-1	TTGATGGAAAAGTCCCACAC
HIF1A-1	GAAGCGGGCGGCAATCGCCG
PLK1-1	CGCCGCGTTTGAATTCGGGG
non-targeting control 1 (safe 1)	CCAGTTGCTCTGGGGGAACA
non-targeting control 2 (safe 2)	TCAGCAAAGGACGAAACAAA
