# Supplementary material for: Optimal control nodes in disease-perturbed networks as targets for combination therapy
Source: Nat Commun. 2019 May 16;10:2180. doi: 10.1038/s41467-019-10215-y (PMC6522545; doi:10.1038/s41467-019-10215-y)
Supplement: Supplementary file 11 — Supplementary Data 8 [file 41467_2019_10215_MOESM11_ESM.xlsx]

## Sheet: Supplementary Table 8
Supplementary Data File 8. Identified optimal control nodes (OCNs) and synergistic OCN pairs in melanoma.
OCNs	Known cancer drug	Reference		Synergistic OCN pairs
		(PMID)		OCN_1	OCN_2	Synergy score	p-value	BH-adjusted p-value
NCOA3	MCB-613	26267537; 27654711		NR1H3	PLXND1	0.0187664	0.00466844	0.0541051
NADSYN1	Glutamic acid	24227952		NCOA3	PLXND1	0.0110778	0.00820181	0.0541051
CDC25A	NSC663284	12356752		NT5C1B	PLXND1	0.0110632	0.00821186	0.0541051
NR1H3	T0901317	20944148		NCOA3	NR1H3	0.0108467	0.00835166	0.0541051
CSNK1D	SR-3029	23787102		NADSYN1	PLXND1	0.0106603	0.0084801	0.0541051
EPHA5	Dasatinib	21523734		NR1H3	NT5C1B	0.00989457	0.00901839	0.0541051
KAT2B				NADSYN1	NR1H3	0.00959586	0.00924362	0.0541051
BDH1				CSNK1D	PLXND1	0.00918401	0.00956221	0.0541051
CCNB1				PLXND1	EPHA5	0.00877233	0.00994583	0.0541051
LIN37				NR1H3	EPHA5	0.00848894	0.0102107	0.0541051
SMARCD3				NR1H3	CSNK1D	0.00846261	0.0102384	0.0541051
NT5C1B				NR1H3	GNAI3	0.00773963	0.0109263	0.0541051
POLE3				PLXND1	GNAI3	0.00715312	0.0115351	0.0541051
PLXND1				LIN37	NR1H3	0.00687534	0.0118874	0.0541051
CCNB2				PLXND1	SLC35D2	0.00640983	0.0125026	0.0541051
SLC35D2				NADSYN1	NT5C1B	0.0063525	0.0125728	0.0541051
GNAI3				LIN37	PLXND1	0.00631303	0.0126216	0.0541051
CEL				NR1H3	SLC35D2	0.00609827	0.0129234	0.0541051
				NCOA3	NT5C1B	0.00594696	0.0131723	0.0541051
				NCOA3	NADSYN1	0.00577351	0.0134339	0.0541051
				NCOA3	CSNK1D	0.00565077	0.0136448	0.0541051
				NT5C1B	CSNK1D	0.00545334	0.0139746	0.0541051
				NADSYN1	CSNK1D	0.0053376	0.0141834	0.0541051
				NCOA3	EPHA5	0.00523586	0.0143842	0.0541051
				NCOA3	GNAI3	0.00507814	0.0146682	0.0541051
				CSNK1D	GNAI3	0.00477367	0.0152588	0.0541051
				NT5C1B	EPHA5	0.00454258	0.0157445	0.0541051
				NCOA3	LIN37	0.00443746	0.0159593	0.0541051
				NADSYN1	EPHA5	0.00440409	0.0160414	0.0541051
				CSNK1D	EPHA5	0.00432225	0.0162303	0.0541051
				CSNK1D	SLC35D2	0.00430591	0.0162705	0.0541051
				NT5C1B	GNAI3	0.0042812	0.0163263	0.0541051
				NADSYN1	GNAI3	0.00418677	0.0165472	0.0541051
				LIN37	EPHA5	0.00399845	0.0169949	0.0541051
				NT5C1B	SLC35D2	0.00385713	0.0173503	0.0541051
				NCOA3	SLC35D2	0.00384966	0.0173693	0.0541051
				NADSYN1	SLC35D2	0.00382123	0.0174488	0.0541051
				LIN37	CSNK1D	0.00358737	0.0180829	0.0541051
				GNAI3	EPHA5	0.00349752	0.0183312	0.0541051
				LIN37	NT5C1B	0.00337688	0.0186895	0.0541051
				NADSYN1	LIN37	0.00327446	0.0189671	0.0541051
				SLC35D2	EPHA5	0.00322732	0.0190979	0.0541051
				CCNB1	LIN37	0.00309306	0.0195209	0.0541051
				SLC35D2	GNAI3	0.00302899	0.0197247	0.0541051
				KAT2B	LIN37	0.00289295	0.0201594	0.0541051
				KAT2B	PLXND1	0.00276979	0.0205985	0.0541051
				LIN37	GNAI3	0.00276827	0.0206049	0.0541051
				CCNB1	CCNB2	0.00273937	0.0207089	0.0541051
				KAT2B	CSNK1D	0.00257437	0.0213275	0.0541051
				LIN37	CCNB2	0.00242403	0.0219732	0.0541051
				KAT2B	EPHA5	0.00237698	0.0221781	0.0541051
				CDC25A	CSNK1D	0.00232118	0.0224367	0.0541051
				LIN37	SLC35D2	0.00226408	0.0226874	0.0541051
				CDC25A	PLXND1	0.00203032	0.0238234	0.0541051
				CDC25A	NR1H3	0.00199123	0.0240148	0.0541051
				KAT2B	NR1H3	0.00189338	0.0245417	0.0541051
				NCOA3	KAT2B	0.00184634	0.0248113	0.0541051
				CCNB1	CDC25A	0.00179635	0.0250949	0.0541051
				KAT2B	CCNB1	0.00161744	0.0262078	0.0541051
				KAT2B	CCNB2	0.00152411	0.0268388	0.0541051
				CCNB1	EPHA5	0.00150222	0.0270036	0.0541051
				NCOA3	CDC25A	0.00144849	0.0274172	0.0541051
				NR1H3	CEL	0.00143634	0.0275086	0.0541051
				KAT2B	NT5C1B	0.00141172	0.0276827	0.0541051
				KAT2B	NADSYN1	0.00137593	0.0279729	0.0541051
				KAT2B	GNAI3	0.00135878	0.0281216	0.0541051
				CCNB1	CSNK1D	0.00133597	0.028324	0.0541051
				CDC25A	GNAI3	0.00132923	0.0283776	0.0541051
				CDC25A	CCNB2	0.0013032	0.0286008	0.0541051
				CDC25A	LIN37	0.00130055	0.0286244	0.0541051
				CDC25A	NT5C1B	0.00127546	0.0288485	0.0541051
				NADSYN1	CDC25A	0.00125944	0.0289894	0.0541051
				KAT2B	SLC35D2	0.00122126	0.0293433	0.0541051
				CCNB1	NR1H3	0.00121216	0.0294243	0.0541051
				CDC25A	SLC35D2	0.00120653	0.0294788	0.0541051
				CCNB2	EPHA5	0.00119823	0.0295628	0.0541051
				CSNK1D	CEL	0.0011023	0.0305639	0.0541051
				GNAI3	CEL	0.00110205	0.0305673	0.0541051
				CCNB1	PLXND1	0.00109442	0.030655	0.0541051
				NCOA3	CEL	0.00108471	0.0307599	0.0541051
				LIN37	CEL	0.00105258	0.0311143	0.0541051
				EPHA5	CEL	0.00104213	0.0312443	0.0541051
				CDC25A	EPHA5	0.0010408	0.0312605	0.0541051
				POLE3	CSNK1D	0.00102265	0.0314817	0.0541051
				POLE3	PLXND1	0.00101297	0.0315853	0.0541051
				PLXND1	CEL	0.000995222	0.0318045	0.0541051
				CCNB1	GNAI3	0.000992374	0.0318438	0.0541051
				CSNK1D	CCNB2	0.000973418	0.0320888	0.0541051
				KAT2B	CEL	0.000961106	0.0322495	0.0541051
				BDH1	LIN37	0.000929388	0.0326825	0.0541051
				NCOA3	CCNB1	0.000913159	0.0328956	0.0541051
				KAT2B	CDC25A	0.000886391	0.0332799	0.0541051
				SMARCD3	CSNK1D	0.000844658	0.0338962	0.0541051
				NCOA3	CCNB2	0.000816815	0.0343154	0.0541051
				CCNB1	SLC35D2	0.000778986	0.0349326	0.0541051
				CCNB2	GNAI3	0.000778174	0.0349486	0.0541051
				SLC35D2	CEL	0.000736395	0.0356877	0.0541051
				CCNB1	NT5C1B	0.000724325	0.0359225	0.0541051
				NR1H3	CCNB2	0.000717912	0.0360379	0.0541051
				NT5C1B	CEL	0.000717658	0.0360425	0.0541051
				NADSYN1	CCNB1	0.000702456	0.036324	0.0541051
				PLXND1	CCNB2	0.00070156	0.0363375	0.0541051
				NADSYN1	CEL	0.000696859	0.0364237	0.0541051
				POLE3	GNAI3	0.000652551	0.0373087	0.0546181
				CCNB2	SLC35D2	0.000643429	0.037483	0.0546181
