# Supplementary material for: Optimal control nodes in disease-perturbed networks as targets for combination therapy
Source: Nat Commun. 2019 May 16;10:2180. doi: 10.1038/s41467-019-10215-y (PMC6522545; doi:10.1038/s41467-019-10215-y)
Supplement: Supplementary file 12 — Supplementary Data 9 [file 41467_2019_10215_MOESM12_ESM.xlsx]

## Sheet: Supplementary Table 9
Supplementary Data File 9. Proteins associated with treatment side effect.
Side effect	Protein
blindness	ABCB1
breast engorgement	ABCB1
dissociation	ABCB1
exfoliative dermatitis	ABCB1
gynecomastia	ABCB1
impotence	ABCB1
liver damage	ABCB1
lymphoproliferative disorders	ABCB1
oligozoospermia	ABCB1
purpura	ABCB1
retinopathy	ABCB1
torsade de pointes	ABCB1
tubular	ABCB1
uremic syndrome	ABCB1
blindness	ABCB5
dissociation	ABCB5
gynecomastia	ABCB5
bilirubinemia	ABCC2
SIADH	ABCC8
gastrointestinal reactions	ABCC8
hemolytic anemia	ABCC8
hypoglycemia	ABCC8
porphyria	ABCC8
porphyria cutanea tarda	ABCC8
type 2 diabetes	ABCC8
water retention	ABCC8
Essential Thrombocythemia	ABL1
anaphylactoid reactions	ACE
angina	ACE
angioedema	ACE
atherosclerotic vascular disease	ACE
cerebrovascular accident	ACE
chest pain	ACE
cough	ACE
eosinophilic pneumonitis	ACE
exfoliative dermatitis	ACE
hemolytic anemia	ACE
hoarseness	ACE
hyperkalemia	ACE
hypernatremia	ACE
hypertensive	ACE
hyponatremia	ACE
hypotension	ACE
hypovolemia	ACE
kidney failure	ACE
laryngeal edema	ACE
palpitations	ACE
pancreatitis	ACE
pemphigus	ACE
photosensitivity	ACE
positive ANA	ACE
postural hypotension	ACE
renal artery stenosis	ACE
skin inflammation	ACE
syncope	ACE
apraxia	ACHE
convulsions	ACHE
diverticulitis	ACHE
fasciculations	ACHE
increased salivation	ACHE
miosis	ACHE
salivation	ACHE
nightmares	ADORA3
petechiae	ADORA3
Breast Disorders	ADRA1A
EPS	ADRA1A
Intraoperative Floppy Iris Syndrome	ADRA1A
QT prolonged	ADRA1A
SIADH	ADRA1A
abnormal ejaculation	ADRA1A
abnormal gait	ADRA1A
addiction	ADRA1A
akathisia	ADRA1A
akinesia	ADRA1A
amenorrhea	ADRA1A
anorgasmia	ADRA1A
ataxia	ADRA1A
breast enlargement	ADRA1A
buccoglossal syndrome	ADRA1A
catatonic	ADRA1A
changes in ECG	ADRA1A
choreoathetosis	ADRA1A
cogwheel rigidity	ADRA1A
decreased hematocrit	ADRA1A
decreased libido	ADRA1A
delusions	ADRA1A
derealization	ADRA1A
diabetic ketoacidosis	ADRA1A
drooling	ADRA1A
drowsiness	ADRA1A
dry eyes	ADRA1A
dry mouth	ADRA1A
dysarthria	ADRA1A
dyskinesia	ADRA1A
dysmenorrhea	ADRA1A
dystonia	ADRA1A
eczema	ADRA1A
ejaculation failure	ADRA1A
enlargement	ADRA1A
extrapyramidal symptoms	ADRA1A
galactorrhea	ADRA1A
gynecomastia	ADRA1A
hyperactivity	ADRA1A
hyperpyrexia	ADRA1A
hypoactivity	ADRA1A
hypochromic anemia	ADRA1A
hypomania	ADRA1A
hypotension	ADRA1A
impaired coordination	ADRA1A
impotence	ADRA1A
incontinence	ADRA1A
increased salivation	ADRA1A
involuntary movements	ADRA1A
jaundice	ADRA1A
ketoacidosis	ADRA1A
lactation	ADRA1A
malignant syndrome	ADRA1A
masked facies	ADRA1A
menstrual irregularities	ADRA1A
miosis	ADRA1A
mitral insufficiency	ADRA1A
motor restlessness	ADRA1A
movement disorder	ADRA1A
mydriasis	ADRA1A
myoclonus	ADRA1A
nasal congestion	ADRA1A
neuroleptic malignant	ADRA1A
nightmares	ADRA1A
obstipation	ADRA1A
oculogyric crisis	ADRA1A
opisthotonos	ADRA1A
pallor	ADRA1A
paralytic ileus	ADRA1A
paranoid reaction	ADRA1A
parotid swelling	ADRA1A
polydipsia	ADRA1A
positive pregnancy tests	ADRA1A
postural dizziness	ADRA1A
postural hypotension	ADRA1A
priapism	ADRA1A
prolactin increased	ADRA1A
protrusion of the tongue	ADRA1A
psoriasis	ADRA1A
rigidity	ADRA1A
salivation	ADRA1A
sinus congestion	ADRA1A
sluggishness	ADRA1A
sudden death	ADRA1A
syncope	ADRA1A
tardive dyskinesia	ADRA1A
tightness of the throat	ADRA1A
torsade de pointes	ADRA1A
torticollis	ADRA1A
tremors	ADRA1A
twitching	ADRA1A
urinary retention	ADRA1A
weight gain	ADRA1A
Breast Disorders	ADRA1B
EPS	ADRA1B
Intraoperative Floppy Iris Syndrome	ADRA1B
Lower Respiratory Tract Infections	ADRA1B
WBC Decreased	ADRA1B
abdomen enlarged	ADRA1B
abnormal ejaculation	ADRA1B
abnormal gait	ADRA1B
akathisia	ADRA1B
akinesia	ADRA1B
amenorrhea	ADRA1B
angina	ADRA1B
anorgasmia	ADRA1B
atrioventricular block	ADRA1B
blepharospasm	ADRA1B
blood glucose increased	ADRA1B
buccoglossal syndrome	ADRA1B
catatonic	ADRA1B
changes in ECG	ADRA1B
choreoathetosis	ADRA1B
cogwheel rigidity	ADRA1B
constipation	ADRA1B
deafness	ADRA1B
decreased body temperature	ADRA1B
decreased hematocrit	ADRA1B
depersonalization	ADRA1B
diabetic ketoacidosis	ADRA1B
drooling	ADRA1B
dysarthria	ADRA1B
dyskinesia	ADRA1B
dysmenorrhea	ADRA1B
dystonia	ADRA1B
eczema	ADRA1B
edema	ADRA1B
enuresis	ADRA1B
extrapyramidal symptoms	ADRA1B
extrapyramidal syndrome	ADRA1B
fecal impaction	ADRA1B
galactorrhea	ADRA1B
gynecomastia	ADRA1B
hyperactivity	ADRA1B
hyperpyrexia	ADRA1B
hypersomnia	ADRA1B
hypoactivity	ADRA1B
hypochromic anemia	ADRA1B
hypotension	ADRA1B
impaction	ADRA1B
impotence	ADRA1B
incontinence	ADRA1B
increased salivation	ADRA1B
involuntary movements	ADRA1B
ketoacidosis	ADRA1B
lactation	ADRA1B
libido increased	ADRA1B
maculopapular rash	ADRA1B
malignant syndrome	ADRA1B
masked facies	ADRA1B
menstrual irregularities	ADRA1B
miosis	ADRA1B
movement disorder	ADRA1B
myocarditis	ADRA1B
myoclonus	ADRA1B
nasal congestion	ADRA1B
neck pain	ADRA1B
neuroleptic malignant	ADRA1B
oculogyric crisis	ADRA1B
onychomycosis	ADRA1B
pallor	ADRA1B
polydipsia	ADRA1B
polyuria	ADRA1B
positive pregnancy tests	ADRA1B
postural dizziness	ADRA1B
postural hypotension	ADRA1B
priapism	ADRA1B
prolactin increased	ADRA1B
protrusion of the tongue	ADRA1B
rectal hemorrhage	ADRA1B
rigidity	ADRA1B
salivation	ADRA1B
sinus congestion	ADRA1B
sluggishness	ADRA1B
sudden death	ADRA1B
syncope	ADRA1B
tardive dyskinesia	ADRA1B
thrombocythemia	ADRA1B
tightness of the throat	ADRA1B
torticollis	ADRA1B
tremors	ADRA1B
twitching	ADRA1B
urinary retention	ADRA1B
vaginal hemorrhage	ADRA1B
water intoxication	ADRA1B
weight gain	ADRA1B
EPS	ADRA1D
Intraoperative Floppy Iris Syndrome	ADRA1D
addiction	ADRA1D
akathisia	ADRA1D
akinesia	ADRA1D
buccoglossal syndrome	ADRA1D
cogwheel rigidity	ADRA1D
decreased libido	ADRA1D
drowsiness	ADRA1D
dyskinesia	ADRA1D
extrapyramidal symptoms	ADRA1D
galactorrhea	ADRA1D
gynecomastia	ADRA1D
hypotension	ADRA1D
involuntary movements	ADRA1D
ketoacidosis	ADRA1D
lactation	ADRA1D
malignant syndrome	ADRA1D
miosis	ADRA1D
nasal congestion	ADRA1D
neuroleptic malignant	ADRA1D
nightmares	ADRA1D
pallor	ADRA1D
parotid swelling	ADRA1D
postural dizziness	ADRA1D
postural hypotension	ADRA1D
priapism	ADRA1D
protrusion of the tongue	ADRA1D
tardive dyskinesia	ADRA1D
testicular swelling	ADRA1D
tightness of the throat	ADRA1D
urinary retention	ADRA1D
EPS	ADRA2A
Lower Respiratory Tract Infections	ADRA2A
SIADH	ADRA2A
WBC Decreased	ADRA2A
abdomen enlarged	ADRA2A
abdominal pain lower	ADRA2A
abnormal dreams	ADRA2A
abnormal ejaculation	ADRA2A
abnormal gait	ADRA2A
akathisia	ADRA2A
akinesia	ADRA2A
amenorrhea	ADRA2A
anorgasmia	ADRA2A
apathy	ADRA2A
arrhythmia	ADRA2A
asphyxia	ADRA2A
ataxia	ADRA2A
atrioventricular block	ADRA2A
blepharitis	ADRA2A
blepharospasm	ADRA2A
blood cholesterol increased	ADRA2A
blood glucose increased	ADRA2A
blurred vision	ADRA2A
breast engorgement	ADRA2A
breast enlargement	ADRA2A
breast pain	ADRA2A
bruxism	ADRA2A
buccoglossal syndrome	ADRA2A
catatonic	ADRA2A
changes in ECG	ADRA2A
choreoathetosis	ADRA2A
cogwheel rigidity	ADRA2A
cold sweat	ADRA2A
constipation	ADRA2A
deafness	ADRA2A
decreased body temperature	ADRA2A
decreased heart rate	ADRA2A
decreased libido	ADRA2A
delayed ejaculation	ADRA2A
delirium	ADRA2A
delusions	ADRA2A
dementia	ADRA2A
depersonalization	ADRA2A
diabetic ketoacidosis	ADRA2A
drooling	ADRA2A
dry eyes	ADRA2A
dry mouth	ADRA2A
dysarthria	ADRA2A
dyskinesia	ADRA2A
dysmenorrhea	ADRA2A
dysphagia	ADRA2A
dystonia	ADRA2A
ejaculation failure	ADRA2A
elevated blood pressure	ADRA2A
enlargement	ADRA2A
enuresis	ADRA2A
extrapyramidal symptoms	ADRA2A
extrapyramidal syndrome	ADRA2A
face edema	ADRA2A
fasting	ADRA2A
fecal impaction	ADRA2A
galactorrhea	ADRA2A
gangrene	ADRA2A
gastroenteritis viral	ADRA2A
glaucoma	ADRA2A
glycosuria	ADRA2A
grand mal	ADRA2A
gynecomastia	ADRA2A
hallucinations	ADRA2A
heart disease	ADRA2A
hostility	ADRA2A
hyperactivity	ADRA2A
hypercholesterolemia	ADRA2A
hyperemia	ADRA2A
hyperpyrexia	ADRA2A
hypersexuality	ADRA2A
hypersomnia	ADRA2A
hypoactivity	ADRA2A
hypochromic anemia	ADRA2A
hypoglycemia	ADRA2A
hypomania	ADRA2A
hyponatremia	ADRA2A
hypotension	ADRA2A
hypothyroidism	ADRA2A
hypotonia	ADRA2A
impaction	ADRA2A
impaired balance	ADRA2A
impaired coordination	ADRA2A
impotence	ADRA2A
incontinence	ADRA2A
increased appetite	ADRA2A
increased heart rate	ADRA2A
increased salivation	ADRA2A
initial insomnia	ADRA2A
intestinal obstruction	ADRA2A
involuntary movements	ADRA2A
irritable bowel	ADRA2A
keratitis	ADRA2A
ketoacidosis	ADRA2A
lactation	ADRA2A
lethargy	ADRA2A
leukocytosis	ADRA2A
libido increased	ADRA2A
malignant syndrome	ADRA2A
manic reaction	ADRA2A
masked facies	ADRA2A
menorrhagia	ADRA2A
menstrual irregularities	ADRA2A
metrorrhagia	ADRA2A
middle insomnia	ADRA2A
miosis	ADRA2A
mitral insufficiency	ADRA2A
motor restlessness	ADRA2A
muscle spasm	ADRA2A
mydriasis	ADRA2A
myocarditis	ADRA2A
myoclonus	ADRA2A
nasal congestion	ADRA2A
neck pain	ADRA2A
neuroleptic malignant	ADRA2A
nightmares	ADRA2A
oculogyric crisis	ADRA2A
onychomycosis	ADRA2A
opisthotonos	ADRA2A
orgasmic dysfunction	ADRA2A
pallor	ADRA2A
paralytic ileus	ADRA2A
paranoid reaction	ADRA2A
pathological gambling	ADRA2A
photosensitivity reaction	ADRA2A
positive pregnancy tests	ADRA2A
postural dizziness	ADRA2A
postural hypotension	ADRA2A
priapism	ADRA2A
prolactin increased	ADRA2A
prostatitis	ADRA2A
protrusion of the tongue	ADRA2A
psoriasis	ADRA2A
red eyes	ADRA2A
reflexes increased	ADRA2A
rhinorrhea	ADRA2A
rigidity	ADRA2A
salivation	ADRA2A
seborrhea	ADRA2A
sedation	ADRA2A
sexual dysfunction	ADRA2A
sinus congestion	ADRA2A
sleep apnea	ADRA2A
sluggishness	ADRA2A
somnambulism	ADRA2A
stiffness	ADRA2A
stupor	ADRA2A
sudden death	ADRA2A
suicide	ADRA2A
tardive dyskinesia	ADRA2A
tenosynovitis	ADRA2A
thrombocythemia	ADRA2A
tightness of the throat	ADRA2A
tongue edema	ADRA2A
torticollis	ADRA2A
tremors	ADRA2A
twitching	ADRA2A
upset stomach	ADRA2A
urinary incontinence	ADRA2A
urinary retention	ADRA2A
urinary urgency	ADRA2A
vaginal hemorrhage	ADRA2A
vasovagal reaction	ADRA2A
ventricular extrasystoles	ADRA2A
water intoxication	ADRA2A
weight gain	ADRA2A
weight loss	ADRA2A
yawning	ADRA2A
EPS	ADRA2B
Lower Respiratory Tract Infections	ADRA2B
WBC Decreased	ADRA2B
abnormal ejaculation	ADRA2B
abnormal gait	ADRA2B
akathisia	ADRA2B
akinesia	ADRA2B
amenorrhea	ADRA2B
anorgasmia	ADRA2B
asphyxia	ADRA2B
aspiration	ADRA2B
aspiration pneumonia	ADRA2B
atrioventricular block	ADRA2B
bitter taste	ADRA2B
blepharitis	ADRA2B
blepharospasm	ADRA2B
blood glucose increased	ADRA2B
bruxism	ADRA2B
buccoglossal syndrome	ADRA2B
catatonic	ADRA2B
changes in ECG	ADRA2B
choreoathetosis	ADRA2B
cogwheel rigidity	ADRA2B
decreased body temperature	ADRA2B
decreased heart rate	ADRA2B
delirium	ADRA2B
delusions	ADRA2B
diabetic ketoacidosis	ADRA2B
disturbance in attention	ADRA2B
drooling	ADRA2B
drowsiness	ADRA2B
dry mouth	ADRA2B
dry throat	ADRA2B
dysarthria	ADRA2B
dyskinesia	ADRA2B
dysmenorrhea	ADRA2B
dysphagia	ADRA2B
dyspnea	ADRA2B
dystonia	ADRA2B
eczema	ADRA2B
elevated transaminases	ADRA2B
enuresis	ADRA2B
extrapyramidal symptoms	ADRA2B
extrapyramidal syndrome	ADRA2B
fecal impaction	ADRA2B
galactorrhea	ADRA2B
grand mal	ADRA2B
gynecomastia	ADRA2B
heart disease	ADRA2B
hyperpyrexia	ADRA2B
hypersexuality	ADRA2B
hypersomnia	ADRA2B
hypoactivity	ADRA2B
hypochromic anemia	ADRA2B
hypokalemia	ADRA2B
hypotension	ADRA2B
impaction	ADRA2B
impaired balance	ADRA2B
increased heart rate	ADRA2B
increased salivation	ADRA2B
intestinal obstruction	ADRA2B
involuntary movements	ADRA2B
keratopathy	ADRA2B
ketoacidosis	ADRA2B
lactation	ADRA2B
lethargy	ADRA2B
leukocytosis	ADRA2B
libido increased	ADRA2B
liver fatty	ADRA2B
malignant syndrome	ADRA2B
masked facies	ADRA2B
menstrual irregularities	ADRA2B
miosis	ADRA2B
mitral insufficiency	ADRA2B
motor restlessness	ADRA2B
movement disorder	ADRA2B
muscle spasm	ADRA2B
myocarditis	ADRA2B
myoclonus	ADRA2B
nasal congestion	ADRA2B
neuroleptic malignant	ADRA2B
oculogyric crisis	ADRA2B
onychomycosis	ADRA2B
opisthotonos	ADRA2B
pallor	ADRA2B
pathological gambling	ADRA2B
pharyngolaryngeal pain	ADRA2B
polydipsia	ADRA2B
positive pregnancy tests	ADRA2B
postural dizziness	ADRA2B
postural hypotension	ADRA2B
priapism	ADRA2B
prolactin increased	ADRA2B
protrusion of the tongue	ADRA2B
rectal hemorrhage	ADRA2B
reflexes increased	ADRA2B
rhinorrhea	ADRA2B
rigidity	ADRA2B
salivation	ADRA2B
sedation	ADRA2B
sinus congestion	ADRA2B
sleep apnea	ADRA2B
sluggishness	ADRA2B
sudden death	ADRA2B
suicide	ADRA2B
suicide attempt	ADRA2B
tardive dyskinesia	ADRA2B
tension headache	ADRA2B
thrombocythemia	ADRA2B
tightness of the throat	ADRA2B
tongue edema	ADRA2B
toothache	ADRA2B
torticollis	ADRA2B
twitching	ADRA2B
upset stomach	ADRA2B
urinary retention	ADRA2B
vaginal hemorrhage	ADRA2B
vasovagal reaction	ADRA2B
water intoxication	ADRA2B
weight gain	ADRA2B
yawning	ADRA2B
EPS	ADRA2C
Lower Respiratory Tract Infections	ADRA2C
WBC Decreased	ADRA2C
abnormal ejaculation	ADRA2C
akathisia	ADRA2C
akinesia	ADRA2C
amenorrhea	ADRA2C
asphyxia	ADRA2C
blepharospasm	ADRA2C
bruxism	ADRA2C
buccoglossal syndrome	ADRA2C
catatonic	ADRA2C
changes in ECG	ADRA2C
choreoathetosis	ADRA2C
cogwheel rigidity	ADRA2C
constipation	ADRA2C
decreased body temperature	ADRA2C
decreased heart rate	ADRA2C
delusions	ADRA2C
diabetic ketoacidosis	ADRA2C
drooling	ADRA2C
drowsiness	ADRA2C
dry mouth	ADRA2C
dry throat	ADRA2C
dyskinesia	ADRA2C
dysmenorrhea	ADRA2C
dysphagia	ADRA2C
dyspnea	ADRA2C
dystonia	ADRA2C
enuresis	ADRA2C
exacerbation of psoriasis	ADRA2C
extrapyramidal symptoms	ADRA2C
extrapyramidal syndrome	ADRA2C
fecal impaction	ADRA2C
galactorrhea	ADRA2C
grand mal	ADRA2C
gynecomastia	ADRA2C
hypercholesterolemia	ADRA2C
hyperpyrexia	ADRA2C
hypersexuality	ADRA2C
hypersomnia	ADRA2C
hypoactivity	ADRA2C
hypotension	ADRA2C
impaction	ADRA2C
impaired balance	ADRA2C
increased heart rate	ADRA2C
increased salivation	ADRA2C
involuntary movements	ADRA2C
keratopathy	ADRA2C
ketoacidosis	ADRA2C
lactation	ADRA2C
lethargy	ADRA2C
leukocytosis	ADRA2C
libido increased	ADRA2C
malignant syndrome	ADRA2C
masked facies	ADRA2C
menstrual irregularities	ADRA2C
miosis	ADRA2C
mitral insufficiency	ADRA2C
motor restlessness	ADRA2C
muscle spasm	ADRA2C
myocarditis	ADRA2C
myoclonus	ADRA2C
nasal congestion	ADRA2C
neuroleptic malignant	ADRA2C
oculogyric crisis	ADRA2C
opisthotonos	ADRA2C
pallor	ADRA2C
pathological gambling	ADRA2C
polydipsia	ADRA2C
positive pregnancy tests	ADRA2C
postural dizziness	ADRA2C
postural hypotension	ADRA2C
priapism	ADRA2C
protrusion of the tongue	ADRA2C
psoriasis	ADRA2C
reflexes increased	ADRA2C
rhinorrhea	ADRA2C
rigidity	ADRA2C
salivation	ADRA2C
sedation	ADRA2C
sinus congestion	ADRA2C
sleep apnea	ADRA2C
sluggishness	ADRA2C
sudden death	ADRA2C
suicide	ADRA2C
tardive dyskinesia	ADRA2C
tension headache	ADRA2C
thrombocythemia	ADRA2C
tightness of the throat	ADRA2C
tongue edema	ADRA2C
torticollis	ADRA2C
upset stomach	ADRA2C
urinary retention	ADRA2C
vasovagal reaction	ADRA2C
weight gain	ADRA2C
yawning	ADRA2C
Lower Respiratory Tract Infections	ADRB1
Raynaud	ADRB1
aches	ADRB1
akinesia	ADRB1
anxiety	ADRB1
arterial thrombosis	ADRB1
atrioventricular block	ADRB1
bronchospasm	ADRB1
buccoglossal syndrome	ADRB1
catatonic	ADRB1
claudication	ADRB1
congestive heart failure	ADRB1
decreased cardiac output	ADRB1
decreased heart rate	ADRB1
disorientation	ADRB1
dyspnea	ADRB1
emotional lability	ADRB1
eyelid ptosis	ADRB1
heart block	ADRB1
heart failure	ADRB1
hypertensive	ADRB1
impotence	ADRB1
ischemic colitis	ADRB1
ketoacidosis	ADRB1
laryngospasm	ADRB1
lightheadedness	ADRB1
masked facies	ADRB1
memory loss	ADRB1
mental depression	ADRB1
mesenteric arterial thrombosis	ADRB1
nasal congestion	ADRB1
nightmares	ADRB1
nonthrombocytopenic purpura	ADRB1
pallor	ADRB1
peripheral coldness	ADRB1
protrusion of the tongue	ADRB1
psoriasis	ADRB1
respiratory distress	ADRB1
retroperitoneal fibrosis	ADRB1
sinus arrest	ADRB1
sleep disturbances	ADRB1
sore throat	ADRB1
tenderness	ADRB1
thrombocytopenic purpura	ADRB1
thrombosis	ADRB1
visual disturbances	ADRB1
vivid dreams	ADRB1
wheezing	ADRB1
Raynaud	ADRB2
aches	ADRB2
arterial thrombosis	ADRB2
atrioventricular block	ADRB2
bronchospasm	ADRB2
catatonic	ADRB2
claudication	ADRB2
congestive heart failure	ADRB2
decreased heart rate	ADRB2
difficulty in micturition	ADRB2
disorientation	ADRB2
emotional lability	ADRB2
eyelid ptosis	ADRB2
heart block	ADRB2
ischemic colitis	ADRB2
laryngospasm	ADRB2
lightheadedness	ADRB2
memory loss	ADRB2
mental depression	ADRB2
mesenteric arterial thrombosis	ADRB2
nasal congestion	ADRB2
nonthrombocytopenic purpura	ADRB2
palpitations	ADRB2
respiratory distress	ADRB2
retroperitoneal fibrosis	ADRB2
sleep disturbances	ADRB2
sore throat	ADRB2
tenderness	ADRB2
vivid dreams	ADRB2
Raynaud	ADRB3
aches	ADRB3
arterial thrombosis	ADRB3
atrioventricular block	ADRB3
bronchospasm	ADRB3
catatonic	ADRB3
congestive heart failure	ADRB3
difficulty in micturition	ADRB3
heart block	ADRB3
ischemic colitis	ADRB3
laryngospasm	ADRB3
memory loss	ADRB3
mental depression	ADRB3
mesenteric arterial thrombosis	ADRB3
nonthrombocytopenic purpura	ADRB3
respiratory distress	ADRB3
sore throat	ADRB3
vivid dreams	ADRB3
albuminuria	AGT
atherosclerotic vascular disease	AGT
bradycardia	AGT
chronic renal failure	AGT
diabetic nephropathy	AGT
essential hypertension	AGT
fibrosis	AGT
hypernatremia	AGT
hypertension	AGT
hypotension	AGT
increased blood pressure	AGT
nephrosclerosis	AGT
renal failure	AGT
tachycardia	AGT
toxemia of pregnancy	AGT
type 2 diabetes	AGT
vascular disease	AGT
angioedema	AGTR1
arthritis	AGTR1
atherosclerotic vascular disease	AGTR1
gout	AGTR1
hyperkalemia	AGTR1
kidney failure	AGTR1
pharyngitis	AGTR1
renal impairment	AGTR1
rhabdomyolysis	AGTR1
rhinitis	AGTR1
swelling of the face	AGTR1
toothache	AGTR1
upper respiratory tract infection	AGTR1
weakness	AGTR1
withdrawn	AGTR1
fasciitis	ALB
gastrointestinal perforation	ALB
interstitial nephritis	ALB
nephrotic syndrome	ALB
ichthyosis	ALOX12B
hepatic necrosis	ALOX5
necrosis	ALOX5
pericarditis	ALOX5
vasculitis	ALOX5
aseptic meningitis	ALOXE3
enterocolitis	ALOXE3
erythema multiforme	ALOXE3
gastrointestinal reactions	ALOXE3
kidney inflammation	ALOXE3
meningitis	ALOXE3
nephrotic syndrome	ALOXE3
ulcerative colitis	ALOXE3
embolus	AOX1
hypotonia	AOX1
Decreased carbohydrate tolerance	AR
breast discharge	AR
breast tenderness	AR
gynecomastia	AR
hirsutism	AR
infertility	AR
male infertility	AR
muscle atrophy	AR
ovarian cancer	AR
pelvic pain	AR
postmenopausal bleeding	AR
prostatic hypertrophy	AR
vaginal dryness	AR
vaginal irritation	AR
virilization	AR
migraine	ATP1A2
apraxia	BCHE
cachexia	BCHE
diverticulitis	BCHE
drooling	BCHE
fasciculations	BCHE
hyperkeratosis	BCHE
salivation	BCHE
transient ischemic attack	BCHE
Essential Thrombocythemia	BCR
cholestatic jaundice	CA1
cutaneous vasculitis	CA1
gastric irritation	CA1
necrotizing angiitis	CA1
xanthopsia	CA1
cholestatic jaundice	CA12
cutaneous vasculitis	CA12
gastric irritation	CA12
glycosuria	CA12
hyperuricemia	CA12
necrotizing angiitis	CA12
xanthopsia	CA12
cholestatic jaundice	CA14
gastric irritation	CA14
myopia	CA14
necrotizing angiitis	CA14
xanthopsia	CA14
cholestatic jaundice	CA2
cutaneous vasculitis	CA2
gastric irritation	CA2
glycosuria	CA2
necrotizing angiitis	CA2
renal tubular acidosis	CA2
xanthopsia	CA2
cholestatic jaundice	CA4
cutaneous vasculitis	CA4
epidermal necrolysis	CA4
gastric irritation	CA4
glycosuria	CA4
hyperuricemia	CA4
muscle spasm	CA4
myopia	CA4
necrotizing angiitis	CA4
sialadenitis	CA4
xanthopsia	CA4
hypochloremia	CA5A
myopia	CA5A
necrotizing angiitis	CA5A
xanthopsia	CA5A
cholestatic jaundice	CA5B
cutaneous vasculitis	CA5B
gastric irritation	CA5B
glycosuria	CA5B
myopia	CA5B
necrotizing angiitis	CA5B
xanthopsia	CA5B
cholestatic jaundice	CA6
gastric irritation	CA6
glycosuria	CA6
myopia	CA6
necrotizing angiitis	CA6
xanthopsia	CA6
cholestatic jaundice	CA7
cutaneous vasculitis	CA7
gastric irritation	CA7
glycosuria	CA7
myopia	CA7
necrotizing angiitis	CA7
xanthopsia	CA7
cholestatic jaundice	CA9
cutaneous vasculitis	CA9
gastric irritation	CA9
glycosuria	CA9
hyperuricemia	CA9
necrotizing angiitis	CA9
xanthopsia	CA9
ataxia	CACNA1A
cerebellar ataxia	CACNA1A
dysarthria	CACNA1A
hemiplegia	CACNA1A
migraine	CACNA1A
nystagmus	CACNA1A
vertigo	CACNA1A
antisocial reaction	CACNA1B
diplopia	CACNA1B
erythema multiforme	CACNA1B
gum hyperplasia	CACNA1B
hyperplasia	CACNA1B
shakiness	CACNA1B
acute generalized exanthematous pustulosis	CACNA1C
congestive heart failure	CACNA1C
gum hyperplasia	CACNA1C
hyperplasia	CACNA1C
hypertensive	CACNA1C
keratosis	CACNA1C
acute generalized exanthematous pustulosis	CACNA1D
gum hyperplasia	CACNA1D
hyperplasia	CACNA1D
hypertensive	CACNA1D
keratosis	CACNA1D
shakiness	CACNA1D
acute generalized exanthematous pustulosis	CACNA1F
gum hyperplasia	CACNA1F
hyperplasia	CACNA1F
hypertensive	CACNA1F
keratosis	CACNA1F
night blindness	CACNA1F
shakiness	CACNA1F
gum hyperplasia	CACNA1G
gynecomastia	CACNA1G
petit mal	CACNA1H
gum hyperplasia	CACNA1I
gynecomastia	CACNA1I
hyperplasia	CACNA1I
acute generalized exanthematous pustulosis	CACNA1S
gum hyperplasia	CACNA1S
hyperplasia	CACNA1S
hypertensive	CACNA1S
keratosis	CACNA1S
shakiness	CACNA1S
Hematologic Disorders	CALM1
abnormal electroencephalogram	CALM1
breast engorgement	CALM1
cogwheel rigidity	CALM1
extrapyramidal symptoms	CALM1
hyperpyrexia	CALM1
malignant syndrome	CALM1
miosis	CALM1
motor restlessness	CALM1
neuroleptic malignant	CALM1
obstipation	CALM1
oculogyric crisis	CALM1
opisthotonos	CALM1
paralytic ileus	CALM1
positive pregnancy tests	CALM1
priapism	CALM1
protrusion of the tongue	CALM1
sudden death	CALM1
U wave	CALML3
amenorrhea	CALML3
dyskinesia	CALML3
extrapyramidal symptoms	CALML3
hyperpyrexia	CALML3
lens	CALML3
malignant syndrome	CALML3
motor restlessness	CALML3
neuroleptic malignant	CALML3
obstipation	CALML3
oculogyric crisis	CALML3
paralytic ileus	CALML3
parotid swelling	CALML3
positive pregnancy tests	CALML3
protrusion of the tongue	CALML3
U wave	CALN1
amenorrhea	CALN1
dyskinesia	CALN1
extrapyramidal symptoms	CALN1
hyperpyrexia	CALN1
lens	CALN1
malignant syndrome	CALN1
motor restlessness	CALN1
neuroleptic malignant	CALN1
obstipation	CALN1
oculogyric crisis	CALN1
paralytic ileus	CALN1
parotid swelling	CALN1
positive pregnancy tests	CALN1
protrusion of the tongue	CALN1
chronic renal failure	CASR
hypercalcemia	CASR
hypercalciuria	CASR
hyperparathyroidism	CASR
hypocalcemia	CASR
decreased platelet	CES1
metastases	CES1
pancreatitis relapsing	CFTR
EPS	CHRM1
Female Sexual Dysfunction	CHRM1
abnormal ejaculation	CHRM1
abnormality of accommodation	CHRM1
akathisia	CHRM1
akinesia	CHRM1
amenorrhea	CHRM1
anorgasmia	CHRM1
bloated feeling	CHRM1
blurred vision	CHRM1
bradykinesia	CHRM1
breast engorgement	CHRM1
bruxism	CHRM1
buccoglossal syndrome	CHRM1
bundle branch block	CHRM1
catatonic	CHRM1
choreoathetosis	CHRM1
cogwheel rigidity	CHRM1
confusion	CHRM1
cycloplegia	CHRM1
decreased sweating	CHRM1
delayed ejaculation	CHRM1
delusions	CHRM1
drowsiness	CHRM1
dry eyes	CHRM1
dry mouth	CHRM1
dry throat	CHRM1
dyskinesia	CHRM1
dystonia	CHRM1
extrapyramidal symptoms	CHRM1
extrapyramidal syndrome	CHRM1
eye hemorrhage	CHRM1
fecal impaction	CHRM1
galactorrhea	CHRM1
glaucoma	CHRM1
gynecomastia	CHRM1
hesitancy	CHRM1
hyperactivity	CHRM1
hyperprolactinemia	CHRM1
hyperpyrexia	CHRM1
hypomania	CHRM1
hypothyroidism	CHRM1
hysteria	CHRM1
impaction	CHRM1
impotence	CHRM1
increased heart rate	CHRM1
increased salivation	CHRM1
involuntary movements	CHRM1
jitteriness	CHRM1
lactation	CHRM1
malignant syndrome	CHRM1
masked facies	CHRM1
motor restlessness	CHRM1
mydriasis	CHRM1
myopia	CHRM1
nasal congestion	CHRM1
nasal dryness	CHRM1
neuroleptic malignant	CHRM1
nightmares	CHRM1
obstruction	CHRM1
oculogyric crisis	CHRM1
orgasmic dysfunction	CHRM1
paralytic ileus	CHRM1
priapism	CHRM1
prolactin increased	CHRM1
protrusion of the tongue	CHRM1
rigidity	CHRM1
salivation	CHRM1
sedation	CHRM1
sexual dysfunction	CHRM1
sluggishness	CHRM1
stridor	CHRM1
tardive dyskinesia	CHRM1
tension	CHRM1
tics	CHRM1
tightness of the throat	CHRM1
torticollis	CHRM1
trismus	CHRM1
urinary retention	CHRM1
urinary urgency	CHRM1
EPS	CHRM2
Female Sexual Dysfunction	CHRM2
abnormal ejaculation	CHRM2
abnormality of accommodation	CHRM2
akathisia	CHRM2
akinesia	CHRM2
bloated feeling	CHRM2
blurred vision	CHRM2
breast engorgement	CHRM2
buccoglossal syndrome	CHRM2
choreoathetosis	CHRM2
cogwheel rigidity	CHRM2
cycloplegia	CHRM2
decreased sweating	CHRM2
delayed ejaculation	CHRM2
delusions	CHRM2
dry eyes	CHRM2
dry mouth	CHRM2
dry throat	CHRM2
dyskinesia	CHRM2
dystonia	CHRM2
extrapyramidal symptoms	CHRM2
fecal impaction	CHRM2
galactorrhea	CHRM2
gynecomastia	CHRM2
hesitancy	CHRM2
hyperprolactinemia	CHRM2
hyperpyrexia	CHRM2
hypomania	CHRM2
ileus	CHRM2
impaction	CHRM2
increased heart rate	CHRM2
increased salivation	CHRM2
involuntary movements	CHRM2
lactation	CHRM2
malignant syndrome	CHRM2
masked facies	CHRM2
miosis	CHRM2
mydriasis	CHRM2
nasal congestion	CHRM2
nasal dryness	CHRM2
neuroleptic malignant	CHRM2
oculogyric crisis	CHRM2
paralytic ileus	CHRM2
priapism	CHRM2
prolactin increased	CHRM2
protrusion of the tongue	CHRM2
rigidity	CHRM2
salivation	CHRM2
sedation	CHRM2
tardive dyskinesia	CHRM2
tension	CHRM2
tightness of the throat	CHRM2
torticollis	CHRM2
trismus	CHRM2
urinary retention	CHRM2
urinary urgency	CHRM2
abnormal ejaculation	CHRM3
akathisia	CHRM3
akinesia	CHRM3
amenorrhea	CHRM3
asphyxia	CHRM3
bloated feeling	CHRM3
blurred vision	CHRM3
buccoglossal syndrome	CHRM3
choreoathetosis	CHRM3
cogwheel rigidity	CHRM3
confusion	CHRM3
constipation	CHRM3
cycloplegia	CHRM3
decreased sweating	CHRM3
delusions	CHRM3
difficulty in micturition	CHRM3
dry eyes	CHRM3
dry mouth	CHRM3
dry throat	CHRM3
dyskinesia	CHRM3
dystonia	CHRM3
elevated hemoglobin	CHRM3
extrapyramidal symptoms	CHRM3
fecal impaction	CHRM3
galactorrhea	CHRM3
gynecomastia	CHRM3
hesitancy	CHRM3
hyperprolactinemia	CHRM3
hyperpyrexia	CHRM3
ileus	CHRM3
impaction	CHRM3
impotence	CHRM3
increased heart rate	CHRM3
increased salivation	CHRM3
involuntary movements	CHRM3
lactation	CHRM3
malignant syndrome	CHRM3
masked facies	CHRM3
miosis	CHRM3
motor restlessness	CHRM3
mydriasis	CHRM3
nasal congestion	CHRM3
nasal dryness	CHRM3
neuroleptic malignant	CHRM3
obstruction	CHRM3
oculogyric crisis	CHRM3
pallor	CHRM3
paralytic ileus	CHRM3
peripheral edema	CHRM3
positive pregnancy tests	CHRM3
priapism	CHRM3
protrusion of the tongue	CHRM3
reflexes increased	CHRM3
rigidity	CHRM3
salivation	CHRM3
sedation	CHRM3
tardive dyskinesia	CHRM3
tension	CHRM3
thrombocythemia	CHRM3
tightness of the throat	CHRM3
torticollis	CHRM3
urinary retention	CHRM3
abnormal ejaculation	CHRM4
addiction	CHRM4
akathisia	CHRM4
akinesia	CHRM4
bloated feeling	CHRM4
blurred vision	CHRM4
buccoglossal syndrome	CHRM4
choreoathetosis	CHRM4
cogwheel rigidity	CHRM4
confusion	CHRM4
cycloplegia	CHRM4
decreased sweating	CHRM4
delusions	CHRM4
drowsiness	CHRM4
dry eyes	CHRM4
dry mouth	CHRM4
dry throat	CHRM4
dyskinesia	CHRM4
dystonia	CHRM4
elevated hemoglobin	CHRM4
extrapyramidal symptoms	CHRM4
fecal impaction	CHRM4
galactorrhea	CHRM4
hallucinations	CHRM4
hesitancy	CHRM4
hyperpyrexia	CHRM4
hypomania	CHRM4
ileus	CHRM4
impaction	CHRM4
increased heart rate	CHRM4
increased salivation	CHRM4
ketoacidosis	CHRM4
lactation	CHRM4
malignant syndrome	CHRM4
mydriasis	CHRM4
nasal congestion	CHRM4
neuroleptic malignant	CHRM4
obstruction	CHRM4
oculogyric crisis	CHRM4
paralytic ileus	CHRM4
priapism	CHRM4
protrusion of the tongue	CHRM4
rigidity	CHRM4
salivation	CHRM4
tardive dyskinesia	CHRM4
tension	CHRM4
thrombocythemia	CHRM4
tightness of the throat	CHRM4
torticollis	CHRM4
urinary retention	CHRM4
EPS	CHRM5
abnormal ejaculation	CHRM5
addiction	CHRM5
agranulocytosis	CHRM5
akathisia	CHRM5
akinesia	CHRM5
amenorrhea	CHRM5
ataxia	CHRM5
blurred vision	CHRM5
buccoglossal syndrome	CHRM5
catatonic	CHRM5
cerebrovascular accident	CHRM5
choreoathetosis	CHRM5
cogwheel rigidity	CHRM5
confusion	CHRM5
constipation	CHRM5
decreased body temperature	CHRM5
delirium	CHRM5
delusions	CHRM5
diabetic ketoacidosis	CHRM5
disorientation	CHRM5
dry eyes	CHRM5
dry mouth	CHRM5
dry throat	CHRM5
dysarthria	CHRM5
dyskinesia	CHRM5
dysmenorrhea	CHRM5
dystonia	CHRM5
elevated hemoglobin	CHRM5
extrapyramidal symptoms	CHRM5
extrapyramidal syndrome	CHRM5
fecal impaction	CHRM5
galactorrhea	CHRM5
gynecomastia	CHRM5
hallucinations	CHRM5
hyperpyrexia	CHRM5
hyperthyroidism	CHRM5
hypomania	CHRM5
ileus	CHRM5
impaction	CHRM5
impaired coordination	CHRM5
increased heart rate	CHRM5
increased salivation	CHRM5
involuntary movements	CHRM5
ketoacidosis	CHRM5
ketosis	CHRM5
lactation	CHRM5
leukocytosis	CHRM5
malignant syndrome	CHRM5
masked facies	CHRM5
muscle spasm	CHRM5
mydriasis	CHRM5
myoclonus	CHRM5
nasal congestion	CHRM5
neuroleptic malignant	CHRM5
obstruction	CHRM5
oculogyric crisis	CHRM5
paralytic ileus	CHRM5
parotid swelling	CHRM5
peripheral edema	CHRM5
photosensitivity	CHRM5
priapism	CHRM5
protrusion of the tongue	CHRM5
reflexes increased	CHRM5
rigidity	CHRM5
sedation	CHRM5
tardive dyskinesia	CHRM5
testicular swelling	CHRM5
thrombocythemia	CHRM5
tightness of the throat	CHRM5
torticollis	CHRM5
urinary retention	CHRM5
sneezing	CHRNA10
epilepsy	CHRNA4
nightmares	CHRNA4
hyperactivity	CHRNA7
bipolar disorder	COMT
schizophrenia	COMT
myoglobinuria	CPT2
essential hypertension	CYP11B2
carpal tunnel syndrome	CYP19A1
endometrial carcinoma	CYP19A1
flushing	CYP19A1
hot flashes	CYP19A1
lymphedema	CYP19A1
mood disturbances	CYP19A1
osteoporosis	CYP19A1
ovarian cancer	CYP19A1
thromboembolic events	CYP19A1
thromboembolism	CYP19A1
uterus	CYP19A1
vaginal bleeding	CYP19A1
vaginal discharge	CYP19A1
vaginal dryness	CYP19A1
vaginal hemorrhage	CYP19A1
vein thrombosis	CYP19A1
virilization	CYP19A1
vulvovaginitis	CYP19A1
cholestasis	CYP1A1
erythema	CYP1A1
nail changes	CYP1A1
optic neuritis	CYP1A1
shock	CYP1A1
Immune System Disorders	CYP1A2
abnormal dreams	CYP1A2
acute interstitial nephritis	CYP1A2
agranulocytosis	CYP1A2
alopecia	CYP1A2
amnesia	CYP1A2
anemia	CYP1A2
angioedema	CYP1A2
arrhythmia	CYP1A2
arthralgia	CYP1A2
arthrosis	CYP1A2
ataxia	CYP1A2
blisters	CYP1A2
breast enlargement	CYP1A2
cholecystitis	CYP1A2
cholestasis	CYP1A2
contact dermatitis	CYP1A2
cramps	CYP1A2
diarrhea	CYP1A2
diplopia	CYP1A2
dyskinesia	CYP1A2
dysphagia	CYP1A2
eczema	CYP1A2
eosinophilia	CYP1A2
erythema	CYP1A2
erythema multiforme	CYP1A2
galactorrhea	CYP1A2
gynecomastia	CYP1A2
heartburn	CYP1A2
hepatitis	CYP1A2
increased sweating	CYP1A2
infarction	CYP1A2
interstitial nephritis	CYP1A2
involuntary movements	CYP1A2
jaundice	CYP1A2
kidney inflammation	CYP1A2
lactation	CYP1A2
laryngitis	CYP1A2
leg cramps	CYP1A2
lupus	CYP1A2
manic	CYP1A2
manic reaction	CYP1A2
muscle weakness	CYP1A2
myalgia	CYP1A2
myocardial infarction	CYP1A2
neuritis	CYP1A2
neuropathy	CYP1A2
opisthotonos	CYP1A2
oral lesions	CYP1A2
orofacial dyskinesia	CYP1A2
personality disorder	CYP1A2
photosensitivity	CYP1A2
photosensitivity reaction	CYP1A2
psychosis	CYP1A2
rigidity	CYP1A2
skin inflammation	CYP1A2
systemic lupus erythematosus	CYP1A2
tardive dyskinesia	CYP1A2
tightness of the throat	CYP1A2
torsade de pointes	CYP1A2
tremors	CYP1A2
urinary retention	CYP1A2
urticaria	CYP1A2
vasculitis	CYP1A2
ventricular tachycardia	CYP1A2
anemia	CYP1B1
febrile neutropenia	CYP1B1
ileus	CYP1B1
left ventricular ejection fraction	CYP1B1
leukorrhea	CYP1B1
mucositis	CYP1B1
myelosuppression	CYP1B1
nail changes	CYP1B1
obstruction	CYP1B1
optic neuritis	CYP1B1
ovarian cancer	CYP1B1
pleural	CYP1B1
redness	CYP1B1
secondary malignancy	CYP1B1
sepsis	CYP1B1
shock	CYP1B1
skin changes	CYP1B1
vaginal bleeding	CYP1B1
rickets	CYP27B1
Amblyopia	CYP2B6
Female Sexual Dysfunction	CYP2B6
SIADH	CYP2B6
abnormal dreams	CYP2B6
abnormal ejaculation	CYP2B6
abnormal gait	CYP2B6
abnormal liver function	CYP2B6
abnormal vision	CYP2B6
abnormality of accommodation	CYP2B6
abscess	CYP2B6
accidental pregnancy	CYP2B6
acne	CYP2B6
alcohol intolerance	CYP2B6
amenorrhea	CYP2B6
amnesia	CYP2B6
anorgasmia	CYP2B6
apathy	CYP2B6
arthralgia	CYP2B6
arthrosis	CYP2B6
asthenia	CYP2B6
asthma	CYP2B6
ataxia	CYP2B6
breast enlargement	CYP2B6
breast pain	CYP2B6
bronchitis	CYP2B6
bruxism	CYP2B6
bursitis	CYP2B6
chills and fever	CYP2B6
colitis	CYP2B6
coma	CYP2B6
contact dermatitis	CYP2B6
cough increased	CYP2B6
cystitis	CYP2B6
dehydration	CYP2B6
delayed ejaculation	CYP2B6
delirium	CYP2B6
delusions	CYP2B6
depersonalization	CYP2B6
derealization	CYP2B6
diabetes	CYP2B6
diplopia	CYP2B6
disorientation	CYP2B6
drug abuse	CYP2B6
dry skin	CYP2B6
dysphagia	CYP2B6
ecchymosis	CYP2B6
eczema	CYP2B6
emotional lability	CYP2B6
enlarged lymph nodes	CYP2B6
epidermal necrolysis	CYP2B6
epistaxis	CYP2B6
erythema multiforme	CYP2B6
erythema nodosum	CYP2B6
euphoria	CYP2B6
exophthalmos	CYP2B6
eye pain	CYP2B6
folliculitis	CYP2B6
furunculosis	CYP2B6
galactorrhea	CYP2B6
gastroenteritis	CYP2B6
gastrointestinal hemorrhage	CYP2B6
gingivitis	CYP2B6
gynecomastia	CYP2B6
halitosis	CYP2B6
hepatitis	CYP2B6
hyperacusis	CYP2B6
hypercholesterolemia	CYP2B6
hyperesthesia	CYP2B6
hypersensitivity syndrome	CYP2B6
hypesthesia	CYP2B6
hypoactivity	CYP2B6
hypoglycemia	CYP2B6
hypotonia	CYP2B6
hysteria	CYP2B6
impaired coordination	CYP2B6
impotence	CYP2B6
incontinence	CYP2B6
increased appetite	CYP2B6
laryngitis	CYP2B6
leukopenia	CYP2B6
leukorrhea	CYP2B6
libido increased	CYP2B6
lung inflammation	CYP2B6
maculopapular rash	CYP2B6
malignant syndrome	CYP2B6
manic	CYP2B6
manic reaction	CYP2B6
menorrhagia	CYP2B6
migraine	CYP2B6
mouth ulceration	CYP2B6
mydriasis	CYP2B6
myoclonus	CYP2B6
neck rigidity	CYP2B6
neuralgia	CYP2B6
neuropathy	CYP2B6
neurosis	CYP2B6
obese	CYP2B6
ovary	CYP2B6
paranoid reaction	CYP2B6
parosmia	CYP2B6
pelvic pain	CYP2B6
peripheral edema	CYP2B6
phlebitis	CYP2B6
photosensitivity reaction	CYP2B6
polyuria	CYP2B6
postural hypotension	CYP2B6
pustular rash	CYP2B6
rheumatoid arthritis	CYP2B6
salpingitis	CYP2B6
sexual dysfunction	CYP2B6
shock	CYP2B6
skin discoloration	CYP2B6
skin inflammation	CYP2B6
skin melanoma	CYP2B6
sputum increased	CYP2B6
stupor	CYP2B6
suffering	CYP2B6
tardive dyskinesia	CYP2B6
taste loss	CYP2B6
thinking abnormal	CYP2B6
tongue edema	CYP2B6
torsade de pointes	CYP2B6
toxic epidermal necrolysis	CYP2B6
tremors	CYP2B6
twitching	CYP2B6
ulcer	CYP2B6
urinary frequency	CYP2B6
urinary incontinence	CYP2B6
urinary urgency	CYP2B6
vaginal hemorrhage	CYP2B6
vaginitis	CYP2B6
varicose vein	CYP2B6
vasodilation	CYP2B6
visual field defect	CYP2B6
voice alteration	CYP2B6
weight loss	CYP2B6
withdrawal syndrome	CYP2B6
yawning	CYP2B6
shock	CYP2C18
Autonomic Nervous System Disorders	CYP2C19
SIADH	CYP2C19
alopecia	CYP2C19
apathy	CYP2C19
biliary pain	CYP2C19
bloating	CYP2C19
breast enlargement	CYP2C19
colitis	CYP2C19
delusions	CYP2C19
dysmenorrhea	CYP2C19
ear inflammation	CYP2C19
emotional lability	CYP2C19
enteritis	CYP2C19
epistaxis	CYP2C19
galactorrhea	CYP2C19
gastroesophageal reflux disease	CYP2C19
hematemesis	CYP2C19
hematuria	CYP2C19
hyponatremia	CYP2C19
kidney pain	CYP2C19
leukemia	CYP2C19
leukorrhea	CYP2C19
marrow depression	CYP2C19
pancytopenia	CYP2C19
priapism	CYP2C19
rectal hemorrhage	CYP2C19
retching	CYP2C19
stomatitis	CYP2C19
ulcerative colitis	CYP2C19
ulcerative stomatitis	CYP2C19
urination impaired	CYP2C19
weight gain	CYP2C19
CNS depression	CYP2C8
abnormal liver function	CYP2C8
anaphylaxis	CYP2C8
anemia	CYP2C8
angioedema	CYP2C8
aseptic meningitis	CYP2C8
breast carcinoma	CYP2C8
bronchitis	CYP2C8
chronic active hepatitis	CYP2C8
contact dermatitis	CYP2C8
creatine phosphokinase increased	CYP2C8
cystitis	CYP2C8
diarrhea	CYP2C8
dyspepsia	CYP2C8
eosinophilia	CYP2C8
epidermal necrolysis	CYP2C8
eructation	CYP2C8
erythema	CYP2C8
erythema multiforme	CYP2C8
fertility	CYP2C8
flu	CYP2C8
gastritis	CYP2C8
gynecomastia	CYP2C8
heartburn	CYP2C8
hemolytic anemia	CYP2C8
hepatitis	CYP2C8
hepatoma	CYP2C8
increased bleeding time	CYP2C8
jaundice	CYP2C8
lupus	CYP2C8
meningitis	CYP2C8
myopathy	CYP2C8
myositis	CYP2C8
nephrotic syndrome	CYP2C8
neuropathy	CYP2C8
nodules	CYP2C8
pancreatitis	CYP2C8
pancytopenia	CYP2C8
peripheral neuropathy	CYP2C8
positive ANA	CYP2C8
sinusitis	CYP2C8
skin inflammation	CYP2C8
thrombocytopenia	CYP2C8
toxic epidermal necrolysis	CYP2C8
vasculitis	CYP2C8
vomiting	CYP2C8
CNS depression	CYP2C9
Fat Redistribution	CYP2C9
Lower Respiratory Tract Infections	CYP2C9
SGOT increased	CYP2C9
SGPT increased	CYP2C9
Stevens Johnson Syndrome	CYP2C9
abdominal pain	CYP2C9
abnormal liver function	CYP2C9
abnormal renal function	CYP2C9
abnormal vision	CYP2C9
abscess	CYP2C9
agranulocytosis	CYP2C9
alopecia	CYP2C9
amnesia	CYP2C9
anemia	CYP2C9
angioedema	CYP2C9
anorexia	CYP2C9
anxiety	CYP2C9
aplastic anemia	CYP2C9
arrhythmia	CYP2C9
arthralgia	CYP2C9
arthritis	CYP2C9
arthrosis	CYP2C9
asthenia	CYP2C9
asthma	CYP2C9
back pain	CYP2C9
bilirubinemia	CYP2C9
bone pain	CYP2C9
bronchitis	CYP2C9
cataract specified	CYP2C9
chills	CYP2C9
chills and fever	CYP2C9
cholecystitis	CYP2C9
cholestasis	CYP2C9
chronic active hepatitis	CYP2C9
colitis	CYP2C9
confusion	CYP2C9
congestive heart failure	CYP2C9
conjunctivitis	CYP2C9
constipation	CYP2C9
contact dermatitis	CYP2C9
cough increased	CYP2C9
cramps	CYP2C9
creatine phosphokinase increased	CYP2C9
cyst	CYP2C9
cystitis	CYP2C9
decreased libido	CYP2C9
dermatomyositis	CYP2C9
diarrhea	CYP2C9
dry mouth	CYP2C9
dry skin	CYP2C9
duodenitis	CYP2C9
dyspepsia	CYP2C9
dyspnea	CYP2C9
dysuria	CYP2C9
ear inflammation	CYP2C9
ear pain	CYP2C9
ecchymosis	CYP2C9
eczema	CYP2C9
edema	CYP2C9
enlarged lymph nodes	CYP2C9
enlargement	CYP2C9
eosinophilia	CYP2C9
epidermal necrolysis	CYP2C9
epistaxis	CYP2C9
eructation	CYP2C9
erythema	CYP2C9
erythema multiforme	CYP2C9
erythema nodosum	CYP2C9
esophageal	CYP2C9
esophagitis	CYP2C9
exfoliative dermatitis	CYP2C9
face edema	CYP2C9
flatulence	CYP2C9
flu	CYP2C9
gastritis	CYP2C9
gastroenteritis	CYP2C9
gastrointestinal hemorrhage	CYP2C9
glossitis	CYP2C9
gout	CYP2C9
heart failure	CYP2C9
heartburn	CYP2C9
hematuria	CYP2C9
hemolysis	CYP2C9
hemolytic anemia	CYP2C9
hemorrhage	CYP2C9
hemorrhoids	CYP2C9
hepatic failure	CYP2C9
hepatitis	CYP2C9
hernia	CYP2C9
herpes	CYP2C9
herpes simplex	CYP2C9
hyperglycemia	CYP2C9
hyperkalemia	CYP2C9
hypersensitivity syndrome	CYP2C9
hypertonia	CYP2C9
hypesthesia	CYP2C9
impotence	CYP2C9
incontinence	CYP2C9
increased appetite	CYP2C9
increased bleeding time	CYP2C9
increased body temperature	CYP2C9
infarction	CYP2C9
infection	CYP2C9
interstitial nephritis	CYP2C9
jaundice	CYP2C9
kidney failure	CYP2C9
kidney inflammation	CYP2C9
laryngitis	CYP2C9
leg cramps	CYP2C9
lens	CYP2C9
lens opacities	CYP2C9
leukopenia	CYP2C9
liver fatty	CYP2C9
lung inflammation	CYP2C9
lupus	CYP2C9
maculopapular rash	CYP2C9
malaise	CYP2C9
melena	CYP2C9
meningitis	CYP2C9
migraine	CYP2C9
mouth ulceration	CYP2C9
myalgia	CYP2C9
myasthenia	CYP2C9
myocardial infarction	CYP2C9
myopathy	CYP2C9
neck rigidity	CYP2C9
nervousness	CYP2C9
neuralgia	CYP2C9
neuritis	CYP2C9
neuropathy	CYP2C9
nocturia	CYP2C9
optic neuritis	CYP2C9
ovarian cyst	CYP2C9
palpitations	CYP2C9
pancreatitis	CYP2C9
pancytopenia	CYP2C9
paresthesia	CYP2C9
pelvic pain	CYP2C9
peripheral edema	CYP2C9
peripheral neuropathy	CYP2C9
pharyngitis	CYP2C9
photosensitivity	CYP2C9
photosensitivity reaction	CYP2C9
polymyalgia	CYP2C9
polymyalgia rheumatica	CYP2C9
polyuria	CYP2C9
porphyria	CYP2C9
porphyria cutanea tarda	CYP2C9
pruritus	CYP2C9
rectal hemorrhage	CYP2C9
rhabdomyolysis	CYP2C9
rhinitis	CYP2C9
shock	CYP2C9
sinusitis	CYP2C9
skin inflammation	CYP2C9
somnolence	CYP2C9
stomatitis	CYP2C9
sweating	CYP2C9
syncope	CYP2C9
taste perversion	CYP2C9
tenosynovitis	CYP2C9
thrombocytopenia	CYP2C9
tinnitus	CYP2C9
toxic epidermal necrolysis	CYP2C9
tremors	CYP2C9
ulcer	CYP2C9
urinary frequency	CYP2C9
urinary tract infection	CYP2C9
urticaria	CYP2C9
vasculitis	CYP2C9
vasodilation	CYP2C9
vertigo	CYP2C9
vomiting	CYP2C9
weight gain	CYP2C9
zoster	CYP2C9
Breast Disorders	CYP2D6
EPS	CYP2D6
Endocrine Disorders	CYP2D6
Eye Disorders	CYP2D6
Female Sexual Dysfunction	CYP2D6
Gastrointestinal Disorders	CYP2D6
Infestations	CYP2D6
Mediastinal Disorders	CYP2D6
Nervous System Disorders	CYP2D6
QT prolonged	CYP2D6
SGOT increased	CYP2D6
SGPT increased	CYP2D6
SIADH	CYP2D6
Thoracic	CYP2D6
abnormal dreams	CYP2D6
abnormal ejaculation	CYP2D6
abnormal gait	CYP2D6
abnormal lacrimation	CYP2D6
abnormal vision	CYP2D6
abnormality of accommodation	CYP2D6
akathisia	CYP2D6
akinesia	CYP2D6
alopecia	CYP2D6
amenorrhea	CYP2D6
anorexia	CYP2D6
anorgasmia	CYP2D6
apathy	CYP2D6
aphasia	CYP2D6
arthralgia	CYP2D6
arthritis	CYP2D6
arthrosis	CYP2D6
asthenia	CYP2D6
ataxia	CYP2D6
atrioventricular block	CYP2D6
bilirubinemia	CYP2D6
blepharitis	CYP2D6
blood cholesterol increased	CYP2D6
blood glucose increased	CYP2D6
blurred vision	CYP2D6
bone disorder	CYP2D6
bradykinesia	CYP2D6
breast enlargement	CYP2D6
breast pain	CYP2D6
bruxism	CYP2D6
buccoglossal syndrome	CYP2D6
bundle branch block	CYP2D6
bursitis	CYP2D6
catatonic	CYP2D6
chest congestion	CYP2D6
cogwheel rigidity	CYP2D6
coldness	CYP2D6
completed suicide	CYP2D6
constipation	CYP2D6
contact dermatitis	CYP2D6
cramps	CYP2D6
decreased appetite	CYP2D6
decreased libido	CYP2D6
delayed ejaculation	CYP2D6
delirium	CYP2D6
delusions	CYP2D6
depersonalization	CYP2D6
depressive symptoms	CYP2D6
diabetes	CYP2D6
diarrhea	CYP2D6
diplopia	CYP2D6
disorientation	CYP2D6
diverticulitis	CYP2D6
drug dependence	CYP2D6
dry eyes	CYP2D6
dry mouth	CYP2D6
dry skin	CYP2D6
dyskinesia	CYP2D6
dysmenorrhea	CYP2D6
dyspepsia	CYP2D6
dystonia	CYP2D6
dystonic reactions	CYP2D6
ejaculation failure	CYP2D6
emotional lability	CYP2D6
enlargement	CYP2D6
eructation	CYP2D6
euphoria	CYP2D6
extrapyramidal symptoms	CYP2D6
extrapyramidal syndrome	CYP2D6
face edema	CYP2D6
fecal incontinence	CYP2D6
flushing	CYP2D6
galactorrhea	CYP2D6
glaucoma	CYP2D6
glucose increased	CYP2D6
grand mal	CYP2D6
gynecomastia	CYP2D6
halitosis	CYP2D6
hallucinations	CYP2D6
heart block	CYP2D6
heart disease	CYP2D6
heart failure	CYP2D6
hepatitis	CYP2D6
hot flushes	CYP2D6
hyperactivity	CYP2D6
hyperhidrosis	CYP2D6
hyperprolactinemia	CYP2D6
hypesthesia	CYP2D6
hypoactivity	CYP2D6
hypoglycemia	CYP2D6
hypomania	CYP2D6
hypothyroidism	CYP2D6
hysteria	CYP2D6
impaired coordination	CYP2D6
impotence	CYP2D6
incontinence	CYP2D6
increased appetite	CYP2D6
increased salivation	CYP2D6
involuntary movements	CYP2D6
irregular pulse	CYP2D6
irritable bowel	CYP2D6
jaundice	CYP2D6
jitteriness	CYP2D6
laryngospasm	CYP2D6
libido increased	CYP2D6
liver fatty	CYP2D6
loss of libido	CYP2D6
malaise	CYP2D6
malignant syndrome	CYP2D6
manic reaction	CYP2D6
micturition disorder	CYP2D6
muscle tightness	CYP2D6
myalgia	CYP2D6
mydriasis	CYP2D6
myoclonus	CYP2D6
myopathy	CYP2D6
neck rigidity	CYP2D6
neuralgia	CYP2D6
neuroleptic malignant	CYP2D6
neuropathy	CYP2D6
neurosis	CYP2D6
nightmares	CYP2D6
nocturia	CYP2D6
obese	CYP2D6
oculogyric crisis	CYP2D6
opisthotonos	CYP2D6
orgasmic dysfunction	CYP2D6
pallor	CYP2D6
palpitations	CYP2D6
paranoid reaction	CYP2D6
parosmia	CYP2D6
pelvic pain	CYP2D6
penis	CYP2D6
peripheral coldness	CYP2D6
peripheral edema	CYP2D6
pharyngolaryngeal pain	CYP2D6
photosensitivity	CYP2D6
photosensitivity reaction	CYP2D6
pms	CYP2D6
postural hypotension	CYP2D6
priapism	CYP2D6
prolactin increased	CYP2D6
protrusion of the tongue	CYP2D6
psoriasis	CYP2D6
rash erythematous	CYP2D6
[truncated: 4,253 more rows]
