# Supplementary material for: Optimal control nodes in disease-perturbed networks as targets for combination therapy
Source: Nat Commun. 2019 May 16;10:2180. doi: 10.1038/s41467-019-10215-y (PMC6522545; doi:10.1038/s41467-019-10215-y)
Supplement: Supplementary file 13 — Source Data [file 41467_2019_10215_MOESM13_ESM.xlsx]

## Sheet: Figure 6b
Figure 6b. Raw data for calculating genetic interaciton (GI) score of validated gene pairs in liver cancer cell line SkHep1.
1. DNM1 & NCSTN
		1) Raw percentages of cells						2) Numbers of cell doublings
		T0 Sample		T5 Sample				T5 Sample
				S1	S2	S3		S1	S2	S3
Double knockout	NCSTN-mCherry	24.2		35	35.4	35		4.38616	4.40902	4.39065
	DNM1-GFP_NCSTN-mCherry	54.8		28.9	28.9	28.8		2.93213	2.93772	2.93023
	Uninfected	13.2		29.3	29.1	29.2		5	5	5
	DNM1-GFP	7.75		6.76	6.57	6.89		3.65562	3.62241	3.68654
		T0 Sample		T5 Sample				T5 Sample
				S1	S2	S3		S1	S2	S3
Single knockout	NCSTN-mCherry	13.8		17.3	17.7	17.3		4.70165	4.75577	4.69142
	Safe-GFP_NCSTN-mCherry	66.5		55.4	55.5	55.9		4.11349	4.14333	4.11708
	Uninfected	8.37		12.9	12.6	13		5	5	5
	Safe-GFP	11.3		14.3	14.2	13.9		4.71951	4.73308	4.66357
		T0 Sample		T5 Sample				T5 Sample
				S1	S2	S3		S1	S2	S3
Single knockout	Safe-mCherry	16.7		25.7	25.6	25.7		4.88424	4.9066	4.86212
	DNM1-GFP__Safe-mCherry	41.7		24.7	25.6	24.2		3.5032	3.58717	3.4566
	Uninfected	20.2		33.7	33.1	34.2		5	5	5
	DNM1-GFP	21.4		15.9	15.8	15.9		3.83306	3.85087	3.81217
2. OGT & NCSTN
		1) Raw percentages of cells						2) Numbers of cell doublings
		T0 Sample		T5 Sample				T5 Sample
				S1	S2	S3		S1	S2	S3
Double knockout	NCSTN-mCherry	25.5		43.8	43.4	42.9		4.38911	4.3593	4.33832
	OGT-GFP_NCSTN-mCherry	54.1		17.5	17.3	17.9		1.97734	1.94712	1.98788
	Uninfected	13.3		35	35.3	35.5		5	5	5
	OGT-GFP	7.07		3.79	4.03	3.73		2.70962	2.78355	2.66243
		T0 Sample		T5 Sample				T5 Sample
				S1	S2	S3		S1	S2	S3
Single knockout	NCSTN-mCherry	13.5		16.8	16.7	17		4.70599	4.63492	4.69423
	Safe-GFP_NCSTN-mCherry	66.1		55.1	53.8	54.1		4.12064	4.02705	4.06966
	Uninfected	8.84		13.5	14.1	13.8		5	5	5
	Safe-GFP	11.6		14.5	15.4	15.1		4.71148	4.73605	4.73891
		T0 Sample		T5 Sample				T5 Sample
				S1	S2	S3		S1	S2	S3
Single knockout	Safe-mCherry	19.3		29.3	28.7	30.7		4.87282	4.85821	4.98161
	OGT-GFP__Safe-mCherry	34.3		15.8	17	16		3.14737	3.2746	3.20959
	Uninfected	26		43.2	42.7	41.9		5	5	5
	OGT-GFP	20.4		11.7	11.5	11.5		3.46726	3.4599	3.48419

## Sheet: Figure 6c
Figure 6c. Raw data for calculating genetic interaciton (GI) score of validated gene pairs in lung cancer cell line A549.
1. PTP4A1 & CCNA2
		1) Raw percentages of cells						2) Numbers of cell doublings
		T0 Sample		T8 Sample				T8 Sample
				S1	S2	S3		S1	S2	S3
Double knockout	CCNA2-mCherry	10.7		6.04	6.04	6.47		6.60393	6.56668	6.70398
	PTP4A1-GFP_CCNA2-mCherry	19.7		6.76	6.85	6.71		5.88691	5.86805	5.87393
	Uninfected	39.8		59.2	60.8	59.3		8	8	8
	PTP4A1-GFP	29.8		28	26.3	27.6		7.33574	7.20805	7.31213
		T0 Sample		T8 Sample				T8 Sample
				S1	S2	S3		S1	S2	S3
Single knockout	CCNA2-mCherry	11.1		5.36	5.97	5.73		6.52642	6.73445	6.64418
	Safe-GFP_CCNA2-mCherry	22.1		9.32	9.76	9.85		6.33311	6.4541	6.43437
	Uninfected	38.3		51.2	49.3	50.5		8	8	8
	Safe-GFP	28.4		34.1	34.9	33.9		7.8415	7.93082	7.85678
		T0 Sample		T8 Sample				T8 Sample
				S1	S2	S3		S1	S2	S3
Single knockout	Safe-mCherry	14.5		18.3	18	18.3		8.03938	7.98681	8.04158
	PTP4A1-GFP__Safe-mCherry	26.7		21.3	20.9	20.5		7.38077	7.32637	7.32711
	Uninfected	33		40.6	41.3	40.3		8	8	8
	PTP4A1-GFP	25.9		19.8	19.8	21		7.31209	7.28543	7.40537
2. HIF1A & PARP1
		1) Raw percentages of cells						2) Numbers of cell doublings
		T0 Sample		T10 Sample				T10 Sample
				S1	S2	S3		S1	S2	S3
Double knockout	PARP1-mCherry	6.46		8.13	8.55	7.86		7.78255	7.88668	7.84124
	HIF1A-GFP_PARP1-mCherry	71.3		66.7	67.3	67.4		7.48111	7.4382	7.46448
	Uninfected	5.78		7.48	7.22	7.28		8	8	8
	HIF1A-GFP	16.4		17.7	17	17.5		7.73597	7.63126	7.7219
		T0 Sample		T10 Sample				T10 Sample
				S1	S2	S3		S1	S2	S3
Single knockout	PARP1-mCherry	26.1		26.9	28.4	27.1		7.58451	7.53666	7.5476
	Safe-GFP_PARP1-mCherry	44.7		38.8	37.1	37.5		7.26268	7.36729	7.25653
	Uninfected	16.4		21	21.9	21.8		8	8	8
	Safe-GFP	12.8		13.3	12.7	13.6		7.6982	7.64879	7.71245
		T0 Sample		T10 Sample				T10 Sample
				S1	S2	S3		S1	S2	S3
Single knockout	Safe-mCherry	4.17		6.52	5.92	5.86		7.84384	7.98069	8.06242
	HIF1A-GFP__Safe-mCherry	44.1		39.6	39.9	41.3		7.26203	7.34004	7.25225
	Uninfected	9.9		14.1	14.7	13.4		8	8	8
	HIF1A-GFP	41.9		39.8	39.5	39.5		7.38851	7.40704	7.3557

## Sheet: Figure 6d
Figure 6d. Raw data for calculating genetic interaciton (GI) score of validated gene pairs in breast cancer cell line MCF7.
1. PTP4A1 & CCNA2
		1) Raw percentages of cells						2) Numbers of cell doublings
		T0 Sample		T10 Sample				T10 Sample
				S1	S2	S3		S1	S2	S3
Double knockout	CCNA2-mCherry	13.1		8.92	9.7	10.4		4.15818	4.35022	4.39238
	PTP4A1-GFP_CCNA2-mCherry	20		11	12.8	12		3.84738	4.14757	3.99019
	Uninfected	43.1		52.4	49.9	52		5	5	5
	PTP4A1-GFP	23.7		27.7	27.5	25.6		4.94277	5.00356	4.84264
		T0 Sample		T10 Sample				T10 Sample
				S1	S2	S3		S1	S2	S3
Single knockout	CCNA2-mCherry	16.4		9.18	9.53	9.37		3.90017	3.94051	3.91366
	Safe-GFP_CCNA2-mCherry	17.4		10.5	10.5	10.1		4.00705	3.99596	3.93718
	Uninfected	45.8		54.8	55.3	55.4		5	5	5
	Safe-GFP	20.3		25.5	24.6	25.1		5.07289	5.00616	5.03016
		T0 Sample		T10 Sample				T10 Sample
				S1	S2	S3		S1	S2	S3
Single knockout	Safe-mCherry	12.1		13.4	13.4	12.5		5.0595	5.01535	4.99457
	PTP4A1-GFP__Safe-mCherry	21.3		18.4	17.8	19		4.69001	4.60326	4.78637
	Uninfected	41		43.7	45	42.4		5	5	5
	PTP4A1-GFP	25.5		24.5	23.8	26.2		4.84687	4.76789	4.99086
2. PTP4A1 & PLK1
		1) Raw percentages of cells						2) Numbers of cell doublings
		T0 Sample		T10 Sample				T10 Sample
				S1	S2	S3		S1	S2	S3
Double knockout	PLK1-mCherry	20.2		22.7	23.3	21.8		5.04778	5.04474	4.97084
	PTP4A1-GFP_PLK1-mCherry	30		25.2	23.6	24.6		4.63223	4.49673	4.57161
	Uninfected	34.6		37.4	38.6	38.1		5	5	5
	PTP4A1-GFP	15.2		14.7	14.4	15.5		4.84189	4.76689	4.89574
		T0 Sample		T10 Sample				T10 Sample
				S1	S2	S3		S1	S2	S3
Single knockout	PLK1-mCherry	23.7		23.3	22.5	22.3		4.73769	4.64006	4.64949
	Safe-GFP_PLK1-mCherry	27.8		22	23.2	22.4		4.4255	4.45553	4.43033
	Uninfected	33.3		39.2	40.6	39.8		5	5	5
	Safe-GFP	15.2		15.5	13.7	15.6		4.79	4.56608	4.7822
		T0 Sample		T10 Sample				T10 Sample
				S1	S2	S3		S1	S2	S3
Single knockout	Safe-mCherry	14.9		13.8	14.5	13.6		4.76776	4.82317	4.72872
	PTP4A1-GFP__Safe-mCherry	20.7		17.4	16.9	18.1		4.62677	4.57262	4.67382
	Uninfected	42.4		46.1	46.5	46.5		5	5	5
	PTP4A1-GFP	22.1		22.7	22.1	21.9		4.92322	4.86757	4.85661
